# Supplementary material for: Crystal structure of tetra­guanidinium [hexa­hydrogen hexa­arsenato(V)tetra­vanadate(V)] tetra­hydrate
Source: Acta Crystallogr Sect E Struct Rep Online. 2014 Aug 1;70(Pt 9):m305–6. doi: 10.1107/S1600536814011349 (PMC4186164; doi:10.1107/S1600536814011349)
Supplement: Supplementary file 1 [file e-70-0m305-sup1.cif]

##############################################################################
#                                                                            #
# This CIF contains the data in a paper accepted for publication in          #
# Acta Crystallographica Section E. It conforms to the requirements of       #
# Notes for Authors for Acta Crystallographica Section E, and has been       #
# peer reviewed under the auspices of the IUCr Commission on Journals.       #
#                                                                            #
# Full details of the Crystallographic Information File format               #
# are given in the paper "The Crystallographic Information File (CIF):       #
# a New Standard Archive File for Crystallography" by S. R. Hall, F. H.      #
# Allen and I. D. Brown [Acta Cryst. (1991), A47, 655-685].                  #
#                                                                            #
# The current version of the core CIF dictionary is obtainable from          #
# ftp://ftp.iucr.org/pub/cif_core.dic.                                       #
#                                                                            #
# Software is freely available for graphical display of the structure(s)     #
# in this CIF. For information consult the CIF software page                 #
# http://www.iucr.org/resources/cif/software.                                #
#                                                                            #
# This file may be used for bona fide research purposes within the           #
# scientific community so long as proper attribution is given to the journal # 
# article from which it was obtained.                                        #
#                                                                            #
##############################################################################
data_I
_audit_creation_method     SHELXL-97
_database_code_depnum_ccdc_archive     'CCDC 1004306'
_chemical_name_systematic
;
Tetraguanidinium [hexahydrogen hexaarsenato(V)tetravanadate(V)] tetrahydrate
;
_chemical_name_common     ?
_chemical_formula_moiety     '4(C H6 N3 +), H6 As6 O30 V4 4-, 4(H2 O)'
_chemical_formula_sum     'C4 H34 As6 N12 O34 V4'
_chemical_formula_iupac     '(C H6 N3)4 [H6 V4 As6 O30], 4H2 O'
_chemical_formula_weight     1447.71
_chemical_melting_point     ?
_symmetry_cell_setting     triclinic
_symmetry_space_group_name_H-M     'P -1'
loop_
    _symmetry_equiv_pos_as_xyz
    'x, y, z'
    '-x, -y, -z'
_cell_length_a     10.0403(5)
_cell_length_b     11.0199(6)
_cell_length_c     11.9806(6)
_cell_angle_alpha     114.8920(10)
_cell_angle_beta     94.6960(10)
_cell_angle_gamma     111.7510(10)
_cell_volume     1071.39(10)
_cell_formula_units_Z     1
_cell_measurement_reflns_used     3266
_cell_measurement_theta_min     2.28
_cell_measurement_theta_max     27.46
_cell_measurement_temperature     293(2)
_exptl_crystal_description     block
_exptl_crystal_colour     orange
_exptl_crystal_size_max     0.30
_exptl_crystal_size_mid     0.20
_exptl_crystal_size_min     0.20
_exptl_crystal_density_diffrn     2.244
_exptl_crystal_density_meas     ?
_exptl_crystal_density_method     'not measured'
_exptl_crystal_F_000     704
_exptl_absorpt_coefficient_mu     5.556
_exptl_absorpt_correction_type     multi-scan
_exptl_absorpt_process_details     '(SADABS; Bruker, 1999)'
_exptl_absorpt_correction_T_min     0.2865
_exptl_absorpt_correction_T_max     0.4029
_exptl_special_details     ?
_diffrn_ambient_temperature     293(2)
_diffrn_radiation_type     MoK\a
_diffrn_radiation_wavelength     0.70173
_diffrn_radiation_source     'fine-focus sealed tube'
_diffrn_radiation_monochromator     graphite
_diffrn_measurement_device_type     'Bruker SMART CCD'
_diffrn_measurement_method     \w
_diffrn_detector_area_resol_mean     ?
_diffrn_reflns_number     8711
_diffrn_reflns_av_R_equivalents     0.0347
_diffrn_reflns_av_sigmaI/netI     0.0628
_diffrn_reflns_theta_min     1.93
_diffrn_reflns_theta_max     27.16
_diffrn_reflns_theta_full     27.16
_diffrn_measured_fraction_theta_max     0.991
_diffrn_measured_fraction_theta_full     0.991
_diffrn_reflns_limit_h_min     -13
_diffrn_reflns_limit_h_max     13
_diffrn_reflns_limit_k_min     -14
_diffrn_reflns_limit_k_max     12
_diffrn_reflns_limit_l_min     -11
_diffrn_reflns_limit_l_max     15
_diffrn_standards_number     ?
_diffrn_standards_interval_count     ?
_diffrn_standards_interval_time     ?
_diffrn_standards_decay_%     0
_refine_special_details
;
 Refinement of F^2^ against ALL reflections.  The weighted R-factor wR and
 goodness of fit S are based on F^2^, conventional R-factors R are based
 on F, with F set to zero for negative F^2^. The threshold expression of
 F^2^ > 2sigma(F^2^) is used only for calculating R-factors(gt) etc. and is
 not relevant to the choice of reflections for refinement.  R-factors based
 on F^2^ are statistically about twice as large as those based on F, and R-
 factors based on ALL data will be even larger.
;
_reflns_number_total     4909
_reflns_number_gt     3655
_reflns_threshold_expression     I>2\s(I)
_refine_ls_structure_factor_coef     Fsqd
_refine_ls_matrix_type     full
_refine_ls_R_factor_all     0.0666
_refine_ls_R_factor_gt     0.0473
_refine_ls_wR_factor_gt     0.1217
_refine_ls_wR_factor_ref     0.1287
_refine_ls_goodness_of_fit_ref     0.987
_refine_ls_restrained_S_all     0.987
_refine_ls_number_reflns     4909
_refine_ls_number_parameters     271
_refine_ls_number_restraints     0
_refine_ls_hydrogen_treatment     constr
_refine_ls_weighting_scheme     calc
_refine_ls_weighting_details
                 'calc w=1/[\s^2^(Fo^2^)+(0.0766P)^2^] where P=(Fo^2^+2Fc^2^)/3'
_atom_sites_solution_hydrogens     mixed
_atom_sites_solution_primary     direct
_atom_sites_solution_secondary     difmap
_refine_ls_shift/su_max     0.000
_refine_ls_shift/su_mean     0.000
_refine_diff_density_max     1.785
_refine_diff_density_min     -1.246
_refine_ls_extinction_method     none
_refine_ls_extinction_coef     ?
loop_
    _atom_type_symbol
    _atom_type_description
    _atom_type_scat_dispersion_real
    _atom_type_scat_dispersion_imag
    _atom_type_scat_source
    'V' 'V' 0.3005 0.5294
                         'International Tables Vol C Tables 4.2.6.8 and 6.1.1.4'
    'As' 'As' 0.0499 2.0058
                         'International Tables Vol C Tables 4.2.6.8 and 6.1.1.4'
    'O' 'O' 0.0106 0.0060
                         'International Tables Vol C Tables 4.2.6.8 and 6.1.1.4'
    'N' 'N' 0.0061 0.0033
                         'International Tables Vol C Tables 4.2.6.8 and 6.1.1.4'
    'C' 'C' 0.0033 0.0016
                         'International Tables Vol C Tables 4.2.6.8 and 6.1.1.4'
    'H' 'H' 0.0000 0.0000
                         'International Tables Vol C Tables 4.2.6.8 and 6.1.1.4'
_computing_data_collection     'SMART (Bruker, 1999)'
_computing_cell_refinement     'SAINT (Bruker, 1999)'
_computing_data_reduction     'SAINT (Bruker, 1999)'
_computing_structure_solution     'SHELXS97 (Sheldrick, 2008)'
_computing_structure_refinement     'SHELXL97 (Sheldrick, 2008)'
_computing_molecular_graphics
                  'ORTEP-3 for Windows (Farrugia, 2012) and ATOMS (Dowty, 1999)'
_computing_publication_material     'SHELXL97 (Sheldrick, 2008)'
loop_
    _atom_site_type_symbol
    _atom_site_label
    _atom_site_fract_x
    _atom_site_fract_y
    _atom_site_fract_z
    _atom_site_U_iso_or_equiv
    _atom_site_adp_type
    _atom_site_calc_flag
    _atom_site_refinement_flags
    _atom_site_occupancy
    _atom_site_symmetry_multiplicity
    _atom_site_disorder_assembly
    _atom_site_disorder_group
    V V1 0.26837(10) 0.46285(10) 0.57607(9) 0.0176(2) Uani d . 1 1 . .
    V V2 0.05032(10) 0.50770(11) 0.74922(9) 0.0193(2) Uani d . 1 1 . .
    As As1 0.26156(6) 0.46227(6) 0.30244(6) 0.02044(15) Uani d . 1 1 . .
    As As2 -0.08161(6) 0.30204(6) 0.44111(5) 0.01626(14) Uani d . 1 1 . .
    As As3 0.39072(6) 0.77706(6) 0.84192(5) 0.01955(15) Uani d . 1 1 . .
    O O1 0.3661(5) 0.3738(5) 0.5506(4) 0.0282(10) Uani d . 1 1 . .
    O O2 0.1882(4) 0.4284(4) 0.6880(4) 0.0192(8) Uani d . 1 1 . .
    O O3 0.1265(4) 0.6002(4) 0.6171(4) 0.0194(8) Uani d . 1 1 . .
    O O4 0.4243(4) 0.6617(4) 0.7138(4) 0.0202(8) Uani d . 1 1 . .
    O O5 0.0880(4) 0.3108(4) 0.4329(4) 0.0198(8) Uani d . 1 1 . .
    O O6 0.3215(4) 0.5543(4) 0.4605(4) 0.0211(8) Uani d . 1 1 . .
    O O7 -0.0827(4) 0.6107(5) 0.7760(4) 0.0254(9) Uani d . 1 1 . .
    O O8 0.0098(5) 0.4435(5) 0.8461(4) 0.0328(10) Uani d . 1 1 . .
    O O9 -0.1059(4) 0.3374(4) 0.5863(4) 0.0216(8) Uani d . 1 1 . .
    O O10 0.2301(4) 0.7032(4) 0.8748(4) 0.0253(9) Uani d . 1 1 . .
    O O11 0.3741(5) 0.5860(6) 0.2582(5) 0.0389(12) Uani d . 1 1 . .
    O O12 0.2976(5) 0.3108(5) 0.2403(4) 0.0299(10) Uani d . 1 1 . .
    H H12 0.4043 0.3389 0.2643 0.036 Uiso d R 1 1 . .
    O O13 0.4138(4) 0.9295(4) 0.8315(4) 0.0260(9) Uani d . 1 1 . .
    O O14 0.5335(5) 0.8266(5) 0.9655(4) 0.0319(10) Uani d . 1 1 . .
    H H14 0.5560 0.9049 1.0518 0.038 Uiso d R 1 1 . .
    O O15 -0.2016(5) 0.1152(4) 0.3450(4) 0.0290(10) Uani d . 1 1 . .
    H H15 -0.2710 0.1031 0.2766 0.035 Uiso d R 1 1 . .
    C C1 0.6359(8) -0.0343(7) 0.5654(7) 0.0336(15) Uani d . 1 1 . .
    N N1 0.5480(7) -0.1219(6) 0.6055(6) 0.0441(16) Uani d . 1 1 . .
    H H1A 0.5002 -0.2169 0.5551 0.053 Uiso calc R 1 1 . .
    H H1B 0.5389 -0.0834 0.6818 0.053 Uiso calc R 1 1 . .
    N N2 0.6494(8) -0.0929(7) 0.4497(7) 0.0530(19) Uani d . 1 1 . .
    H H2A 0.7044 -0.0363 0.4229 0.064 Uiso calc R 1 1 . .
    H H2B 0.6033 -0.1882 0.4001 0.064 Uiso calc R 1 1 . .
    N N3 0.7054(8) 0.1105(7) 0.6418(7) 0.0510(18) Uani d . 1 1 . .
    H H3A 0.7607 0.1680 0.6159 0.061 Uiso calc R 1 1 . .
    H H3B 0.6959 0.1482 0.7180 0.061 Uiso calc R 1 1 . .
    C C2 0.9422(9) 0.0768(8) 0.8896(7) 0.0406(17) Uani d . 1 1 . .
    N N4 0.8450(8) 0.0292(9) 0.9471(8) 0.069(2) Uani d . 1 1 . .
    H H4A 0.7854 -0.0646 0.9131 0.082 Uiso calc R 1 1 . .
    H H4B 0.8411 0.0919 1.0186 0.082 Uiso calc R 1 1 . .
    N N5 1.0309(9) 0.2208(7) 0.9432(7) 0.061(2) Uani d . 1 1 . .
    H H5A 1.0945 0.2540 0.9067 0.073 Uiso calc R 1 1 . .
    H H5B 1.0254 0.2818 1.0147 0.073 Uiso calc R 1 1 . .
    N N6 0.9483(9) -0.0180(8) 0.7813(7) 0.064(2) Uani d . 1 1 . .
    H H6A 1.0112 0.0134 0.7435 0.076 Uiso calc R 1 1 . .
    H H6B 0.8894 -0.1120 0.7475 0.076 Uiso calc R 1 1 . .
    O O1W 0.7341(7) 0.3408(9) 0.9023(6) 0.074(2) Uani d . 1 1 . .
    O O2WA 0.2417(12) 0.2587(12) 0.7880(10) 0.082(4) Uiso d P 0.703(17) 1 . .
    O O2WB 0.063(5) 0.108(5) 0.631(5) 0.18(2) Uiso d P 0.297(17) 1 . .
loop_
    _atom_site_aniso_label
    _atom_site_aniso_U_11
    _atom_site_aniso_U_22
    _atom_site_aniso_U_33
    _atom_site_aniso_U_12
    _atom_site_aniso_U_13
    _atom_site_aniso_U_23
    V1 0.0164(4) 0.0168(5) 0.0200(5) 0.0099(3) 0.0038(4) 0.0073(4)
    V2 0.0180(4) 0.0218(5) 0.0200(5) 0.0095(4) 0.0055(4) 0.0113(4)
    As1 0.0179(3) 0.0225(3) 0.0212(3) 0.0109(2) 0.0055(2) 0.0093(2)
    As2 0.0159(3) 0.0134(3) 0.0203(3) 0.0069(2) 0.0036(2) 0.0089(2)
    As3 0.0180(3) 0.0178(3) 0.0190(3) 0.0090(2) 0.0025(2) 0.0055(2)
    O1 0.026(2) 0.029(2) 0.034(2) 0.0197(18) 0.0072(18) 0.0131(19)
    O2 0.0200(18) 0.0169(19) 0.022(2) 0.0090(15) 0.0038(15) 0.0109(16)
    O3 0.0208(18) 0.0184(19) 0.025(2) 0.0113(15) 0.0075(16) 0.0136(17)
    O4 0.0168(18) 0.0189(19) 0.0205(19) 0.0072(15) 0.0075(15) 0.0062(16)
    O5 0.0183(18) 0.0166(19) 0.022(2) 0.0088(15) 0.0058(15) 0.0067(16)
    O6 0.0197(18) 0.0189(19) 0.020(2) 0.0072(15) 0.0042(15) 0.0069(16)
    O7 0.0196(19) 0.027(2) 0.027(2) 0.0131(16) 0.0031(17) 0.0086(18)
    O8 0.032(2) 0.044(3) 0.033(2) 0.018(2) 0.013(2) 0.027(2)
    O9 0.0207(19) 0.023(2) 0.022(2) 0.0098(16) 0.0057(16) 0.0120(17)
    O10 0.022(2) 0.025(2) 0.024(2) 0.0098(16) 0.0073(17) 0.0076(18)
    O11 0.027(2) 0.046(3) 0.052(3) 0.010(2) 0.014(2) 0.035(3)
    O12 0.022(2) 0.026(2) 0.037(2) 0.0171(17) 0.0060(18) 0.0053(19)
    O13 0.027(2) 0.019(2) 0.027(2) 0.0086(16) 0.0018(17) 0.0084(17)
    O14 0.030(2) 0.031(2) 0.023(2) 0.0181(19) -0.0040(18) 0.0021(19)
    O15 0.029(2) 0.0147(19) 0.034(2) 0.0065(16) -0.0027(18) 0.0091(18)
    C1 0.039(4) 0.026(3) 0.049(4) 0.018(3) 0.018(3) 0.026(3)
    N1 0.059(4) 0.024(3) 0.050(4) 0.012(3) 0.024(3) 0.024(3)
    N2 0.082(5) 0.036(4) 0.052(4) 0.026(3) 0.042(4) 0.028(3)
    N3 0.066(4) 0.032(3) 0.049(4) 0.011(3) 0.027(3) 0.023(3)
    C2 0.048(4) 0.030(4) 0.037(4) 0.019(3) 0.007(3) 0.011(3)
    N4 0.057(5) 0.051(5) 0.078(6) 0.017(4) 0.028(4) 0.018(4)
    N5 0.090(6) 0.031(4) 0.045(4) 0.016(4) 0.032(4) 0.012(3)
    N6 0.096(6) 0.036(4) 0.050(4) 0.030(4) 0.031(4) 0.012(3)
    O1W 0.062(4) 0.101(5) 0.049(4) 0.019(4) 0.003(3) 0.047(4)
_geom_special_details
;
 All esds (except the esd in the dihedral angle between two l.s. planes)
 are estimated using the full covariance matrix.  The cell esds are taken
 into account individually in the estimation of esds in distances, angles
 and torsion angles; correlations between esds in cell parameters are only
 used when they are defined by crystal symmetry.  An approximate (isotropic)
 treatment of cell esds is used for estimating esds involving l.s. planes.
;
loop_
    _geom_bond_atom_site_label_1
    _geom_bond_atom_site_label_2
    _geom_bond_site_symmetry_2
    _geom_bond_distance
    _geom_bond_publ_flag
    V1 O1 . 1.591(4) y
    V1 O2 . 1.723(4) y
    V1 O5 . 1.963(4) y
    V1 O4 . 1.992(4) y
    V1 O6 . 2.029(4) y
    V1 O3 . 2.376(4) y
    V2 O8 . 1.603(5) y
    V2 O2 . 1.934(4) y
    V2 O9 . 2.006(4) y
    V2 O7 . 2.015(4) y
    V2 O10 . 2.027(4) y
    V2 O3 . 2.260(4) y
    As1 O6 . 1.649(4) ?
    As1 O7 2_566 1.665(4) ?
    As1 O12 . 1.708(4) ?
    As1 O11 . 1.726(5) ?
    As2 O3 2_566 1.671(4) ?
    As2 O9 . 1.675(4) ?
    As2 O5 . 1.683(4) ?
    As2 O15 . 1.719(4) ?
    As3 O13 . 1.669(4) ?
    As3 O10 . 1.679(4) ?
    As3 O4 . 1.687(4) ?
    As3 O14 . 1.714(4) ?
    O3 As2 2_566 1.671(4) ?
    O7 As1 2_566 1.665(4) ?
    O12 H12 . 0.9769 ?
    O14 H14 . 0.9637 ?
    O15 H15 . 0.9600 ?
    C1 N2 . 1.304(9) ?
    C1 N3 . 1.309(9) ?
    C1 N1 . 1.330(8) ?
    N1 H1A . 0.8600 ?
    N1 H1B . 0.8600 ?
    N2 H2A . 0.8600 ?
    N2 H2B . 0.8600 ?
    N3 H3A . 0.8600 ?
    N3 H3B . 0.8600 ?
    C2 N6 . 1.304(9) ?
    C2 N5 . 1.313(9) ?
    C2 N4 . 1.318(10) ?
    N4 H4A . 0.8600 ?
    N4 H4B . 0.8600 ?
    N5 H5A . 0.8600 ?
    N5 H5B . 0.8600 ?
    N6 H6A . 0.8600 ?
    N6 H6B . 0.8600 ?
loop_
    _geom_angle_atom_site_label_1
    _geom_angle_atom_site_label_2
    _geom_angle_atom_site_label_3
    _geom_angle_site_symmetry_1
    _geom_angle_site_symmetry_3
    _geom_angle
    _geom_angle_publ_flag
    O1 V1 O2 . . 102.7(2) ?
    O1 V1 O5 . . 99.0(2) ?
    O2 V1 O5 . . 93.43(17) ?
    O1 V1 O4 . . 98.6(2) ?
    O2 V1 O4 . . 90.70(17) ?
    O5 V1 O4 . . 160.49(18) ?
    O1 V1 O6 . . 99.5(2) ?
    O2 V1 O6 . . 157.65(18) ?
    O5 V1 O6 . . 84.99(16) ?
    O4 V1 O6 . . 83.98(16) ?
    O1 V1 O3 . . 178.9(2) ?
    O2 V1 O3 . . 77.34(16) ?
    O5 V1 O3 . . 82.06(15) ?
    O4 V1 O3 . . 80.26(15) ?
    O6 V1 O3 . . 80.37(15) ?
    O8 V2 O2 . . 99.5(2) ?
    O8 V2 O9 . . 100.3(2) ?
    O2 V2 O9 . . 87.28(16) ?
    O8 V2 O7 . . 96.9(2) ?
    O2 V2 O7 . . 163.55(18) ?
    O9 V2 O7 . . 88.82(16) ?
    O8 V2 O10 . . 97.8(2) ?
    O2 V2 O10 . . 87.81(16) ?
    O9 V2 O10 . . 161.83(17) ?
    O7 V2 O10 . . 90.97(17) ?
    O8 V2 O3 . . 175.3(2) ?
    O2 V2 O3 . . 76.60(15) ?
    O9 V2 O3 . . 82.29(15) ?
    O7 V2 O3 . . 87.04(16) ?
    O10 V2 O3 . . 79.55(16) ?
    O6 As1 O7 . 2_566 122.0(2) ?
    O6 As1 O12 . . 111.2(2) ?
    O7 As1 O12 2_566 . 102.3(2) ?
    O6 As1 O11 . . 103.8(2) ?
    O7 As1 O11 2_566 . 110.7(2) ?
    O12 As1 O11 . . 106.1(2) ?
    O3 As2 O9 2_566 . 114.15(19) ?
    O3 As2 O5 2_566 . 112.86(19) ?
    O9 As2 O5 . . 112.62(19) ?
    O3 As2 O15 2_566 . 108.9(2) ?
    O9 As2 O15 . . 103.6(2) ?
    O5 As2 O15 . . 103.63(19) ?
    O13 As3 O10 . . 112.3(2) ?
    O13 As3 O4 . . 109.0(2) ?
    O10 As3 O4 . . 117.33(19) ?
    O13 As3 O14 . . 108.5(2) ?
    O10 As3 O14 . . 107.1(2) ?
    O4 As3 O14 . . 101.8(2) ?
    V1 O2 V2 . . 119.8(2) ?
    As2 O3 V2 2_566 . 136.2(2) ?
    As2 O3 V1 2_566 . 137.1(2) ?
    V2 O3 V1 . . 86.10(14) ?
    As3 O4 V1 . . 124.0(2) ?
    As2 O5 V1 . . 121.6(2) ?
    As1 O6 V1 . . 125.2(2) ?
    As1 O7 V2 2_566 . 127.5(2) ?
    As2 O9 V2 . . 122.6(2) ?
    As3 O10 V2 . . 124.8(2) ?
    As1 O12 H12 . . 112.3 ?
    As3 O14 H14 . . 122.9 ?
    As2 O15 H15 . . 109.3 ?
    N2 C1 N3 . . 120.6(6) ?
    N2 C1 N1 . . 119.8(6) ?
    N3 C1 N1 . . 119.5(7) ?
    C1 N1 H1A . . 120.0 ?
    C1 N1 H1B . . 120.0 ?
    H1A N1 H1B . . 120.0 ?
    C1 N2 H2A . . 120.0 ?
    C1 N2 H2B . . 120.0 ?
    H2A N2 H2B . . 120.0 ?
    C1 N3 H3A . . 120.0 ?
    C1 N3 H3B . . 120.0 ?
    H3A N3 H3B . . 120.0 ?
    N6 C2 N5 . . 121.2(8) ?
    N6 C2 N4 . . 120.1(7) ?
    N5 C2 N4 . . 118.7(7) ?
    C2 N4 H4A . . 120.0 ?
    C2 N4 H4B . . 120.0 ?
    H4A N4 H4B . . 120.0 ?
    C2 N5 H5A . . 120.0 ?
    C2 N5 H5B . . 120.0 ?
    H5A N5 H5B . . 120.0 ?
    C2 N6 H6A . . 120.0 ?
    C2 N6 H6B . . 120.0 ?
    H6A N6 H6B . . 120.0 ?
loop_
    _geom_torsion_atom_site_label_1
    _geom_torsion_atom_site_label_2
    _geom_torsion_atom_site_label_3
    _geom_torsion_atom_site_label_4
    _geom_torsion_site_symmetry_1
    _geom_torsion_site_symmetry_2
    _geom_torsion_site_symmetry_3
    _geom_torsion_site_symmetry_4
    _geom_torsion
    _geom_torsion_publ_flag
    O1 V1 O2 V2 . . . . -178.0(2) ?
    O5 V1 O2 V2 . . . . -77.9(2) ?
    O4 V1 O2 V2 . . . . 83.0(2) ?
    O6 V1 O2 V2 . . . . 7.3(6) ?
    O3 V1 O2 V2 . . . . 3.14(19) ?
    O8 V2 O2 V1 . . . . 179.4(2) ?
    O9 V2 O2 V1 . . . . 79.4(2) ?
    O7 V2 O2 V1 . . . . 2.9(7) ?
    O10 V2 O2 V1 . . . . -83.1(2) ?
    O3 V2 O2 V1 . . . . -3.3(2) ?
    O8 V2 O3 As2 . . . 2_566 -152(2) ?
    O2 V2 O3 As2 . . . 2_566 173.8(3) ?
    O9 V2 O3 As2 . . . 2_566 84.8(3) ?
    O7 V2 O3 As2 . . . 2_566 -4.4(3) ?
    O10 V2 O3 As2 . . . 2_566 -95.9(3) ?
    O8 V2 O3 V1 . . . . 37(3) ?
    O2 V2 O3 V1 . . . . 2.09(13) ?
    O9 V2 O3 V1 . . . . -86.94(14) ?
    O7 V2 O3 V1 . . . . -176.15(14) ?
    O10 V2 O3 V1 . . . . 92.32(15) ?
    O1 V1 O3 As2 . . . 2_566 91(11) ?
    O2 V1 O3 As2 . . . 2_566 -174.0(3) ?
    O5 V1 O3 As2 . . . 2_566 -78.6(3) ?
    O4 V1 O3 As2 . . . 2_566 93.1(3) ?
    O6 V1 O3 As2 . . . 2_566 7.6(3) ?
    O1 V1 O3 V2 . . . . -97(10) ?
    O2 V1 O3 V2 . . . . -2.33(14) ?
    O5 V1 O3 V2 . . . . 93.02(15) ?
    O4 V1 O3 V2 . . . . -95.27(15) ?
    O6 V1 O3 V2 . . . . 179.25(15) ?
    O13 As3 O4 V1 . . . . -112.7(3) ?
    O10 As3 O4 V1 . . . . 16.3(4) ?
    O14 As3 O4 V1 . . . . 132.8(3) ?
    O1 V1 O4 As3 . . . . -142.3(3) ?
    O2 V1 O4 As3 . . . . -39.3(3) ?
    O5 V1 O4 As3 . . . . 63.0(6) ?
    O6 V1 O4 As3 . . . . 118.9(3) ?
    O3 V1 O4 As3 . . . . 37.7(3) ?
    O3 As2 O5 V1 2_566 . . . 92.3(3) ?
    O9 As2 O5 V1 . . . . -38.8(3) ?
    O15 As2 O5 V1 . . . . -150.1(3) ?
    O1 V1 O5 As2 . . . . 152.3(3) ?
    O2 V1 O5 As2 . . . . 48.8(3) ?
    O4 V1 O5 As2 . . . . -53.1(6) ?
    O6 V1 O5 As2 . . . . -108.9(3) ?
    O3 V1 O5 As2 . . . . -27.9(2) ?
    O7 As1 O6 V1 2_566 . . . 67.3(3) ?
    O12 As1 O6 V1 . . . . -53.5(3) ?
    O11 As1 O6 V1 . . . . -167.1(3) ?
    O1 V1 O6 As1 . . . . 73.3(3) ?
    O2 V1 O6 As1 . . . . -111.9(4) ?
    O5 V1 O6 As1 . . . . -25.0(3) ?
    O4 V1 O6 As1 . . . . 171.1(3) ?
    O3 V1 O6 As1 . . . . -107.8(3) ?
    O8 V2 O7 As1 . . . 2_566 -88.3(3) ?
    O2 V2 O7 As1 . . . 2_566 88.2(6) ?
    O9 V2 O7 As1 . . . 2_566 12.0(3) ?
    O10 V2 O7 As1 . . . 2_566 173.8(3) ?
    O3 V2 O7 As1 . . . 2_566 94.3(3) ?
    O3 As2 O9 V2 2_566 . . . -85.4(3) ?
    O5 As2 O9 V2 . . . . 45.0(3) ?
    O15 As2 O9 V2 . . . . 156.3(2) ?
    O8 V2 O9 As2 . . . . -153.2(3) ?
    O2 V2 O9 As2 . . . . -54.0(3) ?
    O7 V2 O9 As2 . . . . 110.0(3) ?
    O10 V2 O9 As2 . . . . 20.5(7) ?
    O3 V2 O9 As2 . . . . 22.8(2) ?
    O13 As3 O10 V2 . . . . 109.2(3) ?
    O4 As3 O10 V2 . . . . -18.1(4) ?
    O14 As3 O10 V2 . . . . -131.8(3) ?
    O8 V2 O10 As3 . . . . 137.6(3) ?
    O2 V2 O10 As3 . . . . 38.3(3) ?
    O9 V2 O10 As3 . . . . -36.1(7) ?
    O7 V2 O10 As3 . . . . -125.3(3) ?
    O3 V2 O10 As3 . . . . -38.5(3) ?
loop_
    _geom_hbond_atom_site_label_D
    _geom_hbond_atom_site_label_H
    _geom_hbond_atom_site_label_A
    _geom_hbond_site_symmetry_A
    _geom_hbond_distance_DH
    _geom_hbond_distance_HA
    _geom_hbond_distance_DA
    _geom_hbond_angle_DHA
    O12 H12 O4 2_666 0.98 1.72 2.678(5) 165
    O14 H14 O13 2_677 0.96 1.66 2.579(6) 158
    O15 H15 O13 2_566 0.96 1.67 2.619(6) 170
    N1 H1B O13 1_545 0.86 2.26 3.056(8) 154
    N1 H1A O6 1_545 0.86 2.18 3.007(7) 160
    N2 H2A O15 1_655 0.86 2.20 3.042(8) 167
    N2 H2B O11 1_545 0.86 2.44 3.210(8) 150
    N2 H2B O1 2_656 0.86 2.47 3.040(8) 125
    N3 H3A O9 1_655 0.86 2.05 2.895(7) 169
    N3 H3B O1W . 0.86 2.20 2.984(10) 152
    N4 H4A O12 2_656 0.86 2.30 3.089(9) 152
    N4 H4B O10 2_667 0.86 2.48 3.230(9) 146
    N5 H5A O2WA 1_655 0.86 2.14 2.959(13) 160
    N5 H5B O7 2_667 0.86 2.19 2.963(8) 150
    N6 H6B O12 2_656 0.86 2.37 3.140(9) 150
    N6 H6B O5 2_656 0.86 2.45 3.022(7) 125
    N6 H6A O2WB 1_655 0.86 2.01 2.78(5) 148
data_New_Global_Publ_Block
_journal_date_recd_electronic     2014-04-15
_journal_date_accepted     2014-05-16
_journal_name_full     'Acta Crystallographica, Section E'
_journal_year     2014
_journal_volume     70
_journal_issue      9
_journal_page_first     m305
_journal_page_last     m306
_journal_paper_category     HM
_journal_paper_doi     10.1107/S1600536814011349
_journal_coeditor_code     WM0004
_publ_contact_author_name     'William T. A. Harrison'
_publ_contact_author_address
;
Department of Chemistry
University of Aberdeen
Meston Walk
Aberdeen AB24 3UE
Scotland
;
_publ_contact_author_email     ?
_publ_contact_author_fax     ?
_publ_contact_author_phone     ?
_publ_section_title
;
Crystal structure of tetraguanidinium [hexahydrogen
hexaarsenato(V)tetravanadate(V)] tetrahydrate
;
loop_
    _publ_author_name
    _publ_author_footnote
    _publ_author_address
    'Harrison, William T. A.' .
;
Department of Chemistry
University of Aberdeen
Meston Walk
Aberdeen AB24 3UE
Scotland
;
