# Supplementary material for: Crystal structure of tetra­guanidinium [hexa­hydrogen hexa­arsenato(V)tetra­vanadate(V)] tetra­hydrate
Source: Acta Crystallogr Sect E Struct Rep Online. 2014 Aug 1;70(Pt 9):m305–6. doi: 10.1107/S1600536814011349 (PMC4186164; doi:10.1107/S1600536814011349)
Supplement: Supplementary file 2 [file e-70-0m305-Isup2.hkl]

# 
# h,k,l, Fc-squared, Fo-squared, sigma(Fo-squared) and status flag 
# 
data_I 
_shelx_title '  VASO-GUANO' 
_shelx_refln_list_code          4 
_shelx_F_calc_maximum      216.38 
_exptl_crystal_F_000       704.00 
_reflns_d_resolution_high  0.7685 
 
loop_ 
 _symmetry_equiv_pos_as_xyz 
 'x, y, z' 
 '-x, -y, -z' 
 
_cell_length_a    10.0403 
_cell_length_b    11.0199 
_cell_length_c    11.9806 
_cell_angle_alpha 114.892 
_cell_angle_beta   94.696 
_cell_angle_gamma 111.751 
 
_shelx_F_squared_multiplier     1.000 
 
loop_ 
 _refln_index_h 
 _refln_index_k 
 _refln_index_l 
 _refln_F_squared_calc 
 _refln_F_squared_meas 
 _refln_F_squared_sigma 
 _refln_observed_status 
   1   0   0     3016.83     2316.28     65.19 o 
   2   0   0      564.91      511.88     25.01 o 
   3   0   0     9164.16    10536.49    157.12 o 
   4   0   0        0.37       12.49     19.14 o 
   5   0   0      675.38      778.96     33.58 o 
   6   0   0    16897.04    16942.93    139.06 o 
   7   0   0      374.07      399.78     38.09 o 
   8   0   0      396.50      426.76     40.77 o 
   9   0   0     3433.66     3342.54     94.58 o 
  10   0   0        2.02      -28.79     43.08 o 
  11   0   0      725.62      747.57     69.30 o 
 -12   1   0       94.55       20.99     55.90 o 
 -11   1   0      979.73     1024.47     73.81 o 
 -10   1   0     1419.41     1508.37     75.84 o 
  -9   1   0     4426.74     4815.75     95.12 o 
  -8   1   0      281.50      247.29     46.37 o 
  -7   1   0     1905.45     2127.41     60.91 o 
  -6   1   0      760.98      842.52     40.53 o 
  -5   1   0     4818.48     5590.49     71.97 o 
  -4   1   0     4091.86     4227.60     55.94 o 
  -3   1   0    22654.70    24865.25    129.03 o 
  -2   1   0     5526.83     5451.81    146.65 o 
  -1   1   0    20297.41    18543.82    270.74 o 
   0   1   0    25625.56    34878.80    319.66 o 
   1   1   0      511.19      312.22     17.73 o 
   2   1   0     4642.89     4381.53     54.79 o 
   3   1   0     1360.99     1159.19     54.21 o 
   4   1   0     4054.32     4071.31     68.84 o 
   5   1   0     2014.53     2109.59     58.47 o 
   6   1   0     9593.51     9754.41    119.58 o 
   7   1   0     2689.74     2854.93     81.01 o 
   8   1   0      356.36      327.65     43.74 o 
   9   1   0        8.31       12.92     37.58 o 
  10   1   0      153.25      150.64     47.53 o 
  11   1   0      143.82      131.31     54.48 o 
 -12   2   0      158.77      218.71     75.49 o 
 -11   2   0        2.93       -0.68     46.32 o 
 -10   2   0     2078.83     2362.17     78.10 o 
  -9   2   0      899.64     1010.72     55.13 o 
  -8   2   0     1085.01     1154.13     54.98 o 
  -7   2   0     4157.85     4513.32    171.28 o 
  -6   2   0       28.16       60.98     28.48 o 
  -5   2   0      576.63      658.85     33.36 o 
  -4   2   0    13610.41    15806.89    138.33 o 
  -3   2   0    14923.53    14229.06    186.95 o 
  -2   2   0     2785.88     1685.62    108.89 o 
  -1   2   0        2.65       21.75     10.63 o 
   0   2   0     1943.77     1930.73     64.46 o 
   1   2   0     5337.14     4743.70    254.00 o 
   2   2   0     8969.80     9861.62    152.32 o 
   3   2   0     1573.51     1316.21     43.86 o 
   4   2   0     6818.27     7509.04     96.94 o 
   5   2   0      133.48      136.86     33.55 o 
   6   2   0      686.65      677.25     47.16 o 
   7   2   0      513.34      557.17     48.64 o 
   8   2   0     1535.01     1523.62     68.40 o 
   9   2   0       28.34       16.54     40.19 o 
  10   2   0     2863.23     2688.12     97.69 o 
 -12   3   0      639.29      820.61    146.74 o 
 -11   3   0       16.49       29.16     68.19 o 
 -10   3   0      299.78      352.96     49.25 o 
  -9   3   0     3085.96     3611.00     95.13 o 
  -8   3   0      451.41      535.33     49.36 o 
  -7   3   0    11975.42    14013.69    195.77 o 
  -6   3   0      258.30      266.45     36.58 o 
  -5   3   0        0.89       16.96     23.63 o 
  -4   3   0     8262.96    10167.54    380.80 o 
  -3   3   0      722.80      500.63     40.83 o 
  -2   3   0       40.81       42.34     11.77 o 
  -1   3   0    17099.41    18030.12    468.21 o 
   0   3   0      653.20      470.10     23.56 o 
   1   3   0      239.13      216.05     30.70 o 
   2   3   0     4153.72     4672.68    509.59 o 
   3   3   0     1542.03     1354.47     57.29 o 
   4   3   0     6168.73     5464.41     88.83 o 
   5   3   0     3731.99     3528.30    184.34 o 
   6   3   0      250.39      199.42     36.13 o 
   7   3   0      394.86      377.16     41.57 o 
   8   3   0     1029.63     1034.85     61.09 o 
   9   3   0      838.94      662.14     58.90 o 
 -12   4   0      891.22     1066.23    147.53 o 
 -11   4   0     1558.17     1828.81    109.43 o 
 -10   4   0      404.21      414.54     68.80 o 
  -9   4   0     3292.65     3769.02    130.54 o 
  -8   4   0     1031.82      994.73     79.57 o 
  -7   4   0     1051.10     1028.26     74.33 o 
  -6   4   0      207.59      210.20     49.28 o 
  -5   4   0    10383.67     9986.91    150.82 o 
  -4   4   0      647.95      998.74     55.23 o 
  -3   4   0    10340.14    11568.71    143.78 o 
  -2   4   0     8081.14    10166.14     87.08 o 
  -1   4   0     1796.15     1721.01     45.08 o 
   0   4   0     4972.20     4605.48     81.31 o 
   1   4   0     8546.96     8918.21    267.55 o 
   2   4   0     3600.98     4199.10    146.74 o 
   3   4   0      178.61      214.69     42.72 o 
   4   4   0     1819.93     1692.74     74.93 o 
   5   4   0     5767.52     5252.01    136.23 o 
   6   4   0     3840.03     3717.92    160.17 o 
   7   4   0      428.15      349.87     44.13 o 
   8   4   0       25.23       45.58     37.36 o 
   9   4   0     1346.60     1199.15     72.41 o 
 -12   5   0      482.62      573.76     86.84 o 
 -11   5   0     1952.13     2024.26    222.10 o 
 -10   5   0       28.60        6.09     55.31 o 
  -9   5   0      894.99      922.07     94.10 o 
  -8   5   0     4419.08     4318.73    136.18 o 
  -7   5   0       59.55       49.06     54.39 o 
  -6   5   0      637.93      743.59     65.38 o 
  -5   5   0    23215.64    25580.11    261.90 o 
  -4   5   0     1596.73     2141.82    131.19 o 
  -3   5   0    14915.95    17891.56    452.41 o 
  -2   5   0     2856.57     3466.09     58.11 o 
  -1   5   0      417.69      448.29     30.34 o 
   0   5   0     5362.44     5176.24    259.18 o 
   1   5   0    12619.30    12186.58    238.45 o 
   2   5   0      440.41      476.66     50.29 o 
   3   5   0     4695.72     3585.56     96.29 o 
   4   5   0     2862.09     2547.37    137.96 o 
   5   5   0      142.28      132.57     35.93 o 
   6   5   0     4283.37     4101.72     99.99 o 
   7   5   0      853.84      823.37     57.67 o 
   8   5   0      327.38      258.93     47.75 o 
 -13   6   0      540.51      640.38    141.95 o 
 -12   6   0      169.36      157.90     73.31 o 
 -11   6   0       56.20       20.49     61.83 o 
 -10   6   0       42.03       57.88     58.91 o 
  -9   6   0     2633.95     2644.05    117.29 o 
  -8   6   0    12680.60    12253.48    212.24 o 
  -7   6   0     3046.86     3174.22    115.60 o 
  -6   6   0       25.23      -19.08     61.80 o 
  -5   6   0     6072.82     6404.35    136.08 o 
  -4   6   0     6271.24     6190.09    127.60 o 
  -3   6   0     3730.73     3936.04     63.71 o 
  -2   6   0     8639.65     9251.99    204.24 o 
  -1   6   0       54.37       29.91     33.27 o 
   0   6   0      199.39      209.01     39.68 o 
   1   6   0     7149.83     7268.48    154.71 o 
   2   6   0     1790.08     1698.18     76.15 o 
   3   6   0     1977.92     1638.02     75.65 o 
   4   6   0       44.12       26.84     42.67 o 
   5   6   0      409.37      409.51     45.66 o 
   6   6   0      849.88      858.23     59.43 o 
   7   6   0     1268.75     1170.59     69.92 o 
 -12   7   0     2345.06     2221.48    127.65 o 
 -11   7   0     1894.06     1818.14    111.09 o 
 -10   7   0      397.84      358.93     66.53 o 
  -9   7   0     7146.30     6811.46    178.28 o 
  -8   7   0     1248.43     1113.02     86.13 o 
  -7   7   0     2583.59     2397.51    103.53 o 
  -6   7   0      375.51      412.54     63.80 o 
  -5   7   0      891.87     1068.86    119.22 o 
  -4   7   0      443.29      395.85     66.47 o 
  -3   7   0    12274.57    12887.14    342.82 o 
  -2   7   0     5053.26     4964.88     89.61 o 
  -1   7   0     7626.79     7974.03    139.13 o 
   0   7   0       83.22      102.27     44.81 o 
   1   7   0      100.03       72.70     48.65 o 
   2   7   0      191.51      230.58     48.48 o 
   3   7   0      954.25      825.23     61.47 o 
   4   7   0      512.19      388.42     56.88 o 
   5   7   0     1803.05     1827.44     76.90 o 
   6   7   0      173.85      183.58     47.02 o 
 -12   8   0     4878.75     4500.13    168.80 o 
 -11   8   0       72.62       71.07     68.20 o 
 -10   8   0       11.03       -1.21     53.65 o 
  -9   8   0     1450.57     1335.15     93.11 o 
  -8   8   0       58.15       22.99     58.77 o 
  -7   8   0      396.48      426.07     65.58 o 
  -6   8   0     6641.46     7064.52    565.01 o 
  -5   8   0        6.31      -18.60     54.20 o 
  -4   8   0     1690.84     1712.32    192.59 o 
  -3   8   0     5265.83     5590.41    117.27 o 
  -2   8   0      421.30      443.59     50.78 o 
  -1   8   0     1277.24     1193.36     69.50 o 
   0   8   0     1014.58     1030.04     69.68 o 
   1   8   0       88.00      123.73     45.33 o 
   2   8   0     1254.51     1355.33     85.16 o 
   3   8   0     1688.43     1536.84     86.64 o 
   4   8   0      419.51      407.18     61.40 o 
   5   8   0     1791.98     1826.79     84.46 o 
 -12   9   0      661.31      741.79     94.33 o 
 -11   9   0      204.65      142.56     70.81 o 
 -10   9   0      183.10      267.01     70.57 o 
  -9   9   0      100.43      126.12     63.53 o 
  -8   9   0     1011.80     1021.43     81.20 o 
  -7   9   0      540.49      491.94     69.63 o 
  -6   9   0      848.93      807.59    118.03 o 
  -5   9   0     5033.01     4922.41    141.16 o 
  -4   9   0     1118.86     1192.97     81.18 o 
  -3   9   0      121.31      106.86     74.17 o 
  -2   9   0      625.56      636.47     57.82 o 
  -1   9   0       84.06       74.59     46.21 o 
   0   9   0     1433.56     1303.51     79.25 o 
   1   9   0     4553.22     4257.67    129.66 o 
   2   9   0      936.01      974.18    100.48 o 
   3   9   0      141.76      166.63     55.18 o 
   4   9   0      350.46      376.25     67.41 o 
 -11  10   0      292.27      300.46     83.14 o 
 -10  10   0     2246.06     2251.72    123.18 o 
  -9  10   0      226.86      277.73     70.62 o 
  -8  10   0     3228.35     3170.07    133.59 o 
  -7  10   0       12.17      -43.33     56.85 o 
  -6  10   0      101.78      118.05     62.56 o 
  -5  10   0      408.95      483.27     98.09 o 
  -4  10   0      975.60      949.80    110.85 o 
  -3  10   0       43.90       73.37     74.96 o 
  -2  10   0     5296.86     5163.67    220.90 o 
  -1  10   0        2.15       34.29     73.37 o 
   0  10   0      378.37      349.86     54.40 o 
   1  10   0     3999.53     4063.20    138.30 o 
   2  10   0       84.59       40.60     51.73 o 
 -11  11   0      291.82      309.42    104.47 o 
 -10  11   0      582.75      564.80    103.27 o 
  -9  11   0      993.00     1027.08     99.33 o 
  -8  11   0     1548.93     1593.09    113.81 o 
  -7  11   0      425.46      471.31     98.89 o 
  -6  11   0      273.48      242.43     82.94 o 
  -5  11   0      233.44      288.69     92.51 o 
  -4  11   0     2136.97     1732.12    143.55 o 
  -3  11   0      892.51      911.52    118.03 o 
  -1  11   0       68.96       75.76     78.95 o 
   0  11   0      216.55      229.67     89.32 o 
   1  11   0       67.74      132.38     90.12 o 
  -9  12   0      120.79      106.06     94.90 o 
  -8  12   0      706.92      800.67    127.60 o 
  -7  12   0      172.98      192.19     93.31 o 
  -6  12   0     4083.51     4146.09    228.08 o 
  -5  12   0      191.90      206.55     91.71 o 
  -4  12   0      121.08      255.19     90.12 o 
  -3  12   0      990.09     1142.79    135.57 o 
  -2  12   0      615.19      718.53    124.41 o 
  -1  12   0       89.29       30.30     78.95 o 
   3 -13   1      289.55      385.18    104.47 o 
   4 -13   1      450.71      457.75    111.65 o 
   5 -13   1        7.62      -82.14     82.14 o 
   6 -13   1     1298.16     1357.31    153.91 o 
   7 -13   1      185.51      192.99     99.68 o 
   8 -13   1       28.38       55.03     92.51 o 
   1 -12   1      251.82      307.03     96.49 o 
   2 -12   1      822.65      921.09    124.41 o 
   3 -12   1      716.36      592.53    107.66 o 
   4 -12   1      330.43      307.83     96.49 o 
   5 -12   1       93.39       72.57     84.53 o 
   6 -12   1       46.15       66.99     82.14 o 
   7 -12   1        0.60       32.70     86.13 o 
   8 -12   1      503.74      492.04    112.44 o 
   9 -12   1      803.16      748.03    123.61 o 
  10 -12   1      187.58      142.75     97.29 o 
  -1 -11   1     2776.46     3005.70    189.80 o 
   0 -11   1      386.69      295.07     77.36 o 
   1 -11   1      152.87      200.96     78.15 o 
   2 -11   1     2641.07     2640.45    169.07 o 
   3 -11   1       50.26      121.22     77.36 o 
   4 -11   1        5.53      -61.41     61.41 o 
   5 -11   1     1241.89     1291.92    129.19 o 
   6 -11   1      752.20      868.45    118.03 o 
   7 -11   1      129.97      183.42     86.13 o 
   8 -11   1     3527.97     3410.02    196.98 o 
   9 -11   1      656.51      744.85    122.01 o 
  10 -11   1      129.10      115.63     86.93 o 
  11 -11   1        0.12      -15.15     86.13 o 
  -3 -10   1      332.47      309.05     64.17 o 
  -2 -10   1     1195.36     1418.74    228.48 o 
  -1 -10   1     4083.25     4077.51    183.42 o 
   0 -10   1       27.65       51.44     47.93 o 
   1 -10   1      313.62      314.06     54.71 o 
   2 -10   1       65.22       23.92     67.79 o 
   3 -10   1        5.27        7.18     71.77 o 
   4 -10   1     1175.32     1103.71    119.62 o 
   5 -10   1     5645.59     5934.04    228.08 o 
   6 -10   1      101.17      105.27     76.56 o 
   7 -10   1      123.30      203.36     83.74 o 
   8 -10   1      907.89      850.91    112.44 o 
   9 -10   1        0.81       51.84     87.72 o 
  10 -10   1        0.96       59.81     91.71 o 
  11 -10   1     1561.47     1463.37    154.71 o 
  12 -10   1       49.60       31.10    104.47 o 
  -4  -9   1     1014.01      984.59     84.58 o 
  -3  -9   1       36.92      -14.28     47.45 o 
  -2  -9   1     1615.32     1675.29     90.96 o 
  -1  -9   1      549.98      502.76     58.36 o 
   0  -9   1       28.81       60.81     48.72 o 
   1  -9   1     1142.03     1193.82     71.65 o 
   2  -9   1      883.57      989.39     65.33 o 
   3  -9   1      720.11      819.81     98.09 o 
   4  -9   1     5662.73     5333.54    204.15 o 
   5  -9   1      250.97      311.81     85.33 o 
   6  -9   1     1067.09     1280.21     91.06 o 
   7  -9   1        1.56       48.62     59.49 o 
   8  -9   1      813.72      882.45     85.68 o 
   9  -9   1     1688.48     1650.27    106.24 o 
  10  -9   1      324.38      339.84     73.02 o 
  11  -9   1      951.77      806.25    122.01 o 
  12  -9   1      687.52      681.84    136.37 o 
  -6  -8   1      119.88      153.91     47.52 o 
  -5  -8   1     3519.79     3417.36    238.38 o 
  -4  -8   1      706.65      741.94     72.45 o 
  -3  -8   1       76.19       57.95     45.89 o 
  -2  -8   1      655.23      758.65     78.55 o 
  -1  -8   1      166.05      240.88     49.85 o 
   0  -8   1       54.33       66.99     40.86 o 
   1  -8   1    12761.07    13734.18    249.61 o 
   2  -8   1        4.39      -11.59     41.53 o 
   3  -8   1        6.32       -3.97     37.61 o 
   4  -8   1      404.89      387.11     42.18 o 
   5  -8   1     1660.45     1454.87     89.61 o 
   6  -8   1        2.22        2.08     57.42 o 
   7  -8   1     4215.94     4120.62    133.32 o 
   8  -8   1        5.55      -10.18     57.31 o 
   9  -8   1     2481.89     2368.81    220.90 o 
  10  -8   1      465.72      437.82     74.68 o 
  11  -8   1      537.39      434.63    111.65 o 
  12  -8   1      322.53      247.22    111.65 o 
  -7  -7   1        1.90       15.93     43.15 o 
  -6  -7   1      147.13      147.65     42.78 o 
  -5  -7   1       16.46       66.40     35.01 o 
  -4  -7   1     1060.10      984.59     72.98 o 
  -3  -7   1      156.11      184.92     46.92 o 
  -2  -7   1     4641.34     4326.81    154.31 o 
  -1  -7   1      957.81     1007.48     64.73 o 
   0  -7   1      413.93      549.27     53.67 o 
   1  -7   1     2333.33     2722.95     84.56 o 
   2  -7   1      211.99      274.53     40.23 o 
   3  -7   1      973.17     1088.90     52.28 o 
   4  -7   1     3840.85     4274.47    108.86 o 
   5  -7   1     1366.61     1375.45     77.35 o 
   6  -7   1       18.35        4.86     55.37 o 
   7  -7   1     2057.31     2044.77    103.95 o 
   8  -7   1     3702.19     3502.31    127.87 o 
   9  -7   1      836.16      786.31     79.93 o 
  10  -7   1     1414.80     1289.32     98.76 o 
  11  -7   1       20.70       88.52     98.89 o 
  12  -7   1        2.16      -98.89     98.89 o 
  -8  -6   1       60.23       23.60     52.93 o 
  -7  -6   1       20.14       11.13     38.32 o 
  -6  -6   1     2406.75     2381.24     82.05 o 
  -5  -6   1       41.79       59.86     33.50 o 
  -4  -6   1     1167.34     1027.54     67.43 o 
  -3  -6   1     1948.48     1790.47     75.28 o 
  -2  -6   1       61.88       43.62     36.59 o 
  -1  -6   1      615.42      590.84     52.63 o 
   0  -6   1     1611.95     1788.93     67.24 o 
   1  -6   1     6329.94     6676.85    183.42 o 
   2  -6   1     1193.67     1277.71     51.72 o 
   3  -6   1     3709.12     3415.84     59.33 o 
   4  -6   1      285.02      293.34     28.53 o 
   5  -6   1    11659.71    11530.58    430.64 o 
   6  -6   1     1165.69     1004.64     43.03 o 
   7  -6   1     2165.45     1927.54     91.35 o 
   8  -6   1      534.65      589.35     77.75 o 
   9  -6   1     2157.49     2149.37    110.24 o 
  10  -6   1      886.43      980.16    218.11 o 
  11  -6   1     2460.82     2322.26    178.64 o 
  12  -6   1        8.81       13.56    112.44 o 
  -8  -5   1      177.51      154.32     44.07 o 
  -7  -5   1      284.59      253.15     43.33 o 
  -6  -5   1     2378.27     2146.09     72.86 o 
  -5  -5   1      441.20      415.35     42.97 o 
  -4  -5   1       47.15       85.32     40.43 o 
  -3  -5   1     1959.23     1628.15     70.32 o 
  -2  -5   1     1739.02     1531.69    195.78 o 
  -1  -5   1     2087.77     1946.52     65.55 o 
   0  -5   1    13638.41    14984.65    421.87 o 
   1  -5   1     1305.40     1546.97     57.82 o 
   2  -5   1     1416.26     1265.58     38.87 o 
   3  -5   1       85.48       64.73     23.30 o 
   4  -5   1     2068.16     2379.05     50.07 o 
   5  -5   1    10090.32    10781.95    382.79 o 
   6  -5   1    13717.19    14090.65    609.27 o 
   7  -5   1      280.65      279.44     64.15 o 
   8  -5   1      741.69      895.41     85.04 o 
   9  -5   1     2338.12     2576.78    120.11 o 
  10  -5   1      881.39     1005.70     97.63 o 
  11  -5   1     2167.43     2635.67    204.15 o 
  12  -5   1      213.56      237.65    129.19 o 
  -9  -4   1     1085.88     1093.07     69.35 o 
  -8  -4   1      779.90      788.08     57.18 o 
  -7  -4   1      467.88      421.19     42.96 o 
  -6  -4   1        6.79       44.59     31.18 o 
  -5  -4   1      108.14      112.72     31.72 o 
  -4  -4   1     7363.66     7179.61    131.08 o 
  -3  -4   1     5537.93     4742.71    350.89 o 
  -2  -4   1      567.47      523.07     39.61 o 
  -1  -4   1     2283.47     2287.74    305.43 o 
   0  -4   1     1525.97     2080.10     83.34 o 
   1  -4   1     2756.37     3302.68     62.82 o 
   2  -4   1     3446.71     3938.87    117.26 o 
   3  -4   1     5566.51     6057.90     87.84 o 
   4  -4   1       81.53       86.13     41.73 o 
   5  -4   1    11296.79    12232.41    170.94 o 
   6  -4   1     7006.53     7603.13    176.24 o 
   7  -4   1     4729.08     5098.23    131.97 o 
   8  -4   1      182.93      201.73     67.16 o 
   9  -4   1        1.32       43.99     62.45 o 
  10  -4   1      467.85      578.97    125.20 o 
  11  -4   1       42.94       72.57    110.85 o 
  12  -4   1      571.67      722.52    144.34 o 
 -10  -3   1     2472.35     2502.51     96.18 o 
  -9  -3   1       11.56       10.54     40.16 o 
  -8  -3   1      238.21      215.02     42.02 o 
  -7  -3   1     3707.98     3386.97    124.08 o 
  -6  -3   1      888.21      858.58     50.19 o 
  -5  -3   1       60.07       56.99     23.72 o 
  -4  -3   1    23653.65    22597.29    137.59 o 
  -3  -3   1      128.58       97.40     19.25 o 
  -2  -3   1     4361.23     4102.67    134.67 o 
  -1  -3   1      750.41      683.85     35.31 o 
   0  -3   1     3227.75     3315.61    265.96 o 
   1  -3   1     2475.89     3195.28    155.91 o 
   2  -3   1    29174.26    37370.10    418.10 o 
   3  -3   1    10387.99    11150.04    176.64 o 
   4  -3   1     4330.46     4318.28    318.19 o 
   5  -3   1     3126.91     3155.33    106.06 o 
   6  -3   1      882.14      918.35     51.08 o 
   7  -3   1     1663.78     1819.98     89.25 o 
   8  -3   1       11.78       50.35     49.25 o 
   9  -3   1      154.55      113.08     65.68 o 
  10  -3   1      760.16      864.24     99.29 o 
  11  -3   1       38.77       55.76     72.18 o 
  12  -3   1        0.62      -78.95    102.87 o 
 -10  -2   1        8.17      -28.34     42.34 o 
  -9  -2   1        9.79        6.92     38.05 o 
  -8  -2   1     1201.99     1192.74     61.68 o 
  -7  -2   1     8788.78     8751.72    155.12 o 
  -6  -2   1     1000.25      880.58     45.70 o 
  -5  -2   1       16.94        1.83     23.23 o 
  -4  -2   1     3042.04     2854.99     83.45 o 
  -3  -2   1     1621.77     1782.23     75.55 o 
  -2  -2   1     3195.52     2485.01     50.39 o 
  -1  -2   1    10569.93    11507.60    167.87 o 
   0  -2   1     4656.21     5047.95    272.74 o 
   1  -2   1      196.35      580.40     38.28 o 
   2  -2   1    16159.32    20022.74    161.84 o 
   3  -2   1    22764.77    25530.96    617.25 o 
   4  -2   1     4156.45     4283.35    139.12 o 
   5  -2   1     1865.90     2119.21     49.94 o 
   6  -2   1      217.71      305.98     34.82 o 
   7  -2   1     1669.92     1702.11     58.70 o 
   8  -2   1      450.36      522.29     55.15 o 
   9  -2   1     1580.08     1859.20     79.59 o 
  10  -2   1     1704.24     1917.09    111.08 o 
  11  -2   1       16.44      -11.12     67.60 o 
  12  -2   1      243.63      208.03    102.87 o 
 -11  -1   1      599.53      602.12     65.01 o 
 -10  -1   1      562.21      613.57     57.47 o 
  -9  -1   1      348.06      316.86     47.23 o 
  -8  -1   1     2066.72     2049.93     95.88 o 
  -7  -1   1     1053.95      943.00    102.54 o 
  -6  -1   1     1547.60     1637.28     47.65 o 
  -5  -1   1      929.46      894.71     34.88 o 
  -4  -1   1     3632.62     3681.93    126.04 o 
  -3  -1   1      409.69      288.15     18.62 o 
  -2  -1   1     1229.19     1169.52     23.10 o 
  -1  -1   1      377.92      258.40     30.30 o 
   0  -1   1    46821.66    42387.07    275.25 o 
   1  -1   1       44.26       16.32     13.24 o 
   2  -1   1      801.15      585.28     35.24 o 
   3  -1   1      468.79      388.37     27.17 o 
   4  -1   1      346.96      395.63     25.51 o 
   5  -1   1       82.50      140.05     28.62 o 
   6  -1   1    19222.81    20833.00    179.11 o 
   7  -1   1      879.87      954.11     54.47 o 
   8  -1   1      436.11      483.82     50.76 o 
   9  -1   1     3039.61     3158.10    193.63 o 
  10  -1   1        2.68       -4.22     44.89 o 
  11  -1   1        5.92      -62.26     62.26 o 
 -11   0   1     2392.49     2613.10    106.26 o 
 -10   0   1        3.91       16.75     43.02 o 
  -9   0   1      421.89      412.64     40.99 o 
  -8   0   1       15.86       17.93     33.54 o 
  -7   0   1      252.20      230.01     34.86 o 
  -6   0   1      900.94      913.89     39.47 o 
  -5   0   1     9185.83     9533.59    232.51 o 
  -4   0   1     3244.13     4192.29     59.03 o 
  -3   0   1    14230.48    15349.46    313.43 o 
  -2   0   1     3089.18     3283.89     40.25 o 
  -1   0   1     2727.39     4577.01    107.40 o 
   0   0   1    14566.88     7414.67   2043.94 o 
   1   0   1      655.19     1260.41     27.61 o 
   2   0   1     3202.20     3723.45     62.59 o 
   3   0   1     6599.37     6860.94     77.87 o 
   4   0   1      700.20      785.12     35.69 o 
   5   0   1     7385.91     7254.55    142.69 o 
   6   0   1    13072.49    13648.82    348.86 o 
   7   0   1      510.94      584.89     49.42 o 
   8   0   1      586.97      588.90     52.64 o 
   9   0   1      492.60      522.74     55.49 o 
  10   0   1       65.51       26.84     43.41 o 
  11   0   1      298.65      300.69     74.15 o 
 -12   1   1        0.03       15.31     51.48 o 
 -11   1   1       34.88        3.74     47.53 o 
 -10   1   1      259.06      245.54     42.46 o 
  -9   1   1     1000.92     1114.44     54.08 o 
  -8   1   1      961.23     1145.16     53.71 o 
  -7   1   1     8475.50     9245.31    144.11 o 
  -6   1   1      129.93      182.37     29.24 o 
  -5   1   1      397.28      492.54     32.26 o 
  -4   1   1    11213.43     9916.69    227.92 o 
  -3   1   1     9228.06    11209.11    597.11 o 
  -2   1   1    11397.34     9435.31    263.24 o 
  -1   1   1      182.50      266.44     16.00 o 
   0   1   1       40.38       21.11     14.17 o 
   2   1   1    35062.07    33975.43    249.90 o 
   3   1   1     8289.17     8240.99    286.12 o 
   4   1   1      425.12      494.23     31.85 o 
   5   1   1     4744.43     4939.58    117.86 o 
   6   1   1       77.42      100.89     36.74 o 
   7   1   1     1789.97     1633.74     65.48 o 
   8   1   1     1211.46     1123.01     62.96 o 
   9   1   1      787.90      830.91     61.77 o 
  10   1   1      501.30      530.35     71.06 o 
 -12   2   1     1230.41     1407.55    169.86 o 
 -11   2   1       58.73       83.11     45.79 o 
 -10   2   1      753.76      794.34     60.23 o 
  -9   2   1     3425.79     3864.59     84.88 o 
  -8   2   1     1165.52     1209.52     54.83 o 
  -7   2   1     9772.95    10581.08    275.40 o 
  -6   2   1      791.71      900.11     44.07 o 
  -5   2   1     4989.11     6551.05     85.32 o 
  -4   2   1     5865.01     5718.10     86.80 o 
  -3   2   1    18151.06    21260.29    415.48 o 
  -2   2   1       31.03        7.81     27.70 o 
  -1   2   1    41163.16    43696.56    250.57 o 
   0   2   1     1943.26     2203.48     35.18 o 
   1   2   1     3671.24     3465.83    110.05 o 
   2   2   1    17985.12    17060.89    435.42 o 
   3   2   1     2378.02     1879.71     40.87 o 
   4   2   1      336.73      328.33     34.48 o 
   5   2   1     6307.75     6258.19    212.49 o 
   6   2   1      628.43      587.20     45.79 o 
   7   2   1      558.52      427.94     44.60 o 
   8   2   1     2405.34     2253.98     81.76 o 
   9   2   1        2.47        8.98     41.28 o 
  10   2   1      212.39      163.17     50.62 o 
 -12   3   1     2497.86     2669.83    131.91 o 
 -11   3   1     1414.44     1489.27     98.43 o 
 -10   3   1      937.67     1044.72     62.98 o 
  -9   3   1     1153.02     1112.84     60.01 o 
  -8   3   1     2031.65     2199.09     85.61 o 
  -7   3   1     3991.02     4300.69    136.87 o 
  -6   3   1     8782.40     8937.81    104.40 o 
  -5   3   1        7.44        5.43     22.21 o 
  -4   3   1     1222.07     1029.50     84.78 o 
  -3   3   1     9089.90     9981.06    121.51 o 
  -2   3   1     7824.65     8486.79    383.65 o 
  -1   3   1     6645.76     7285.45    140.36 o 
   0   3   1        6.57        3.79     16.76 o 
   1   3   1     1064.06     1048.30     45.75 o 
   2   3   1     3091.73     3292.61     80.15 o 
   3   3   1      321.23      268.10     37.87 o 
   4   3   1      551.83      577.72     40.57 o 
   5   3   1     4680.14     4284.33     91.41 o 
   6   3   1      414.42      372.62     40.94 o 
   7   3   1        1.42       -3.99     35.60 o 
   8   3   1       19.50      -11.93     40.34 o 
   9   3   1      149.86      129.05     47.62 o 
 -12   4   1      189.30      169.37     70.81 o 
 -11   4   1     1894.81     2244.82    118.82 o 
 -10   4   1     1068.74     1130.98     88.45 o 
  -9   4   1     1027.52     1087.08     85.71 o 
  -8   4   1     1880.45     1896.55    119.89 o 
  -7   4   1     2195.14     2160.09     69.86 o 
  -6   4   1     1749.30     1551.56     70.75 o 
  -5   4   1     3600.89     3296.75    147.53 o 
  -4   4   1     2131.04     2129.32     77.75 o 
  -3   4   1     3358.76     3037.05     84.53 o 
  -2   4   1      990.37      987.01     36.34 o 
  -1   4   1      131.19      120.97     22.23 o 
   0   4   1      265.95      238.14     22.82 o 
   1   4   1     2280.49     2132.46     95.70 o 
   2   4   1      728.89      708.75     50.67 o 
   3   4   1     2042.33     1962.69     85.73 o 
   4   4   1      757.49      716.58     39.07 o 
   5   4   1      197.61      193.31     35.95 o 
   6   4   1      704.02      639.37     49.36 o 
   7   4   1      987.99      882.14     56.12 o 
   8   4   1      913.45      862.14     76.71 o 
 -13   5   1        0.96      -51.99     72.18 o 
 -12   5   1       70.62       67.86     69.44 o 
 -11   5   1       16.02       25.30     65.30 o 
 -10   5   1     3002.51     3247.14    130.79 o 
  -9   5   1       64.09       54.35     58.07 o 
  -8   5   1     8599.68     8704.48    240.04 o 
  -7   5   1     1929.18     1986.15    130.39 o 
  -6   5   1      656.33      560.24     80.94 o 
  -5   5   1      639.04      576.90     50.75 o 
  -4   5   1      916.72      914.68     77.75 o 
  -3   5   1      816.27      787.67     50.35 o 
  -2   5   1    10769.67    10577.52    325.32 o 
  -1   5   1      168.09      220.25     26.99 o 
   0   5   1     2377.36     2249.21     89.96 o 
   1   5   1     7617.45     7303.38    127.35 o 
   2   5   1      235.91      227.14     52.78 o 
   3   5   1     1061.32      970.42     63.92 o 
   4   5   1     1351.81     1184.22     82.14 o 
   5   5   1      836.24      738.13     52.06 o 
   6   5   1      585.04      549.73     50.49 o 
   7   5   1     2565.26     2571.31     91.55 o 
   8   5   1        0.83      -27.45     43.71 o 
 -13   6   1       70.96       49.49     72.12 o 
 -12   6   1      837.99      939.61     91.34 o 
 -11   6   1      346.28      299.39     70.66 o 
 -10   6   1     1190.00     1156.87     90.96 o 
  -9   6   1     2888.86     3093.78    122.93 o 
  -8   6   1      395.74      436.43     72.12 o 
  -7   6   1      533.14      585.19     69.11 o 
  -6   6   1     1161.96     1104.97     76.15 o 
  -5   6   1     1011.27     1033.86     69.63 o 
  -4   6   1      535.28      528.98     53.80 o 
  -3   6   1    13742.56    15012.74    263.57 o 
  -2   6   1     4544.48     4728.39     76.34 o 
  -1   6   1      844.17      795.94     42.85 o 
   0   6   1      131.61      181.55     44.66 o 
   1   6   1       13.12       44.75     43.68 o 
   2   6   1      227.41      217.15     73.77 o 
   3   6   1     2145.45     1917.20     88.65 o 
   4   6   1     5169.77     5012.25    168.27 o 
   5   6   1      413.64      343.76     45.18 o 
   6   6   1      973.56      931.41     62.70 o 
   7   6   1      147.19      147.78     46.74 o 
 -12   7   1     3804.07     3725.52    152.86 o 
 -11   7   1        4.32      -60.62     60.62 o 
 -10   7   1        6.18      -39.21     57.88 o 
  -9   7   1      154.30      122.43     56.50 o 
  -8   7   1      362.63      338.16    110.05 o 
  -7   7   1      478.81      514.32     65.52 o 
  -6   7   1    12776.89    13729.25    217.66 o 
  -5   7   1      557.39      588.53     83.74 o 
  -4   7   1        0.76        4.25     48.19 o 
  -3   7   1     6080.38     5515.33    198.67 o 
  -2   7   1     1820.09     1666.06     56.66 o 
  -1   7   1      270.70      258.82     37.36 o 
   0   7   1     5022.91     4353.51    420.27 o 
   1   7   1      277.49      284.39     49.61 o 
   2   7   1      846.06      724.30     63.35 o 
   3   7   1     6737.45     6494.37    159.18 o 
   4   7   1       34.47       34.50     48.01 o 
   5   7   1      324.72      387.58     53.31 o 
   6   7   1       34.68        0.67     44.44 o 
 -12   8   1      911.50      876.69     91.79 o 
 -11   8   1       14.82       68.91     64.72 o 
 -10   8   1      570.72      555.09     74.69 o 
  -9   8   1     3325.46     3107.43    147.53 o 
  -8   8   1       81.35      130.67     56.09 o 
  -7   8   1     2484.20     2766.86    165.88 o 
  -6   8   1     5693.85     6214.89    313.01 o 
  -5   8   1      659.26      692.62     71.05 o 
  -4   8   1      233.65      292.34     58.31 o 
  -3   8   1     1149.87     1196.99     77.52 o 
  -2   8   1      201.78      202.82     45.40 o 
  -1   8   1      341.86      362.94     56.22 o 
   0   8   1     3358.42     3148.45    140.36 o 
   1   8   1      587.49      593.85     60.52 o 
   2   8   1        4.33        2.87     77.75 o 
   3   8   1       22.03       21.85     42.46 o 
   4   8   1      152.82      178.66     77.75 o 
   5   8   1       40.33       -3.95     43.64 o 
 -12   9   1       48.95       14.00     69.92 o 
 -11   9   1      221.89      239.16    110.45 o 
 -10   9   1     5400.92     5015.51    260.38 o 
  -9   9   1      435.03      587.03     80.26 o 
  -8   9   1        2.75       30.12     50.20 o 
  -7   9   1      721.42      574.09     70.20 o 
  -6   9   1       21.11       33.65     68.18 o 
  -5   9   1      120.84       98.09     55.26 o 
  -4   9   1     1678.94     1810.14     90.47 o 
  -3   9   1      473.08      558.23     88.52 o 
  -2   9   1     1678.70     1873.28    138.76 o 
  -1   9   1      512.15      559.81     62.33 o 
   0   9   1       96.08       63.57     46.76 o 
   1   9   1      709.90      689.83     79.75 o 
   2   9   1      113.40      149.80     66.59 o 
   3   9   1      327.88      409.66     67.34 o 
 -11  10   1       24.36      -54.80     65.79 o 
 -10  10   1      850.30      764.59     87.09 o 
  -9  10   1       32.34      -26.11     57.67 o 
  -8  10   1      281.22      345.10     67.43 o 
  -7  10   1     1303.11     1313.71    101.28 o 
  -6  10   1       86.90       91.43     57.95 o 
  -5  10   1       44.91       94.46     55.61 o 
  -4  10   1     2891.06     2832.64    165.08 o 
  -3  10   1      631.31      665.89    103.67 o 
  -2  10   1     1480.17     1496.87    131.58 o 
  -1  10   1      142.05      121.22     75.76 o 
   0  10   1      160.28      173.85     73.37 o 
   1  10   1        3.78      -48.90     55.12 o 
   2  10   1      453.31      429.08     66.29 o 
 -10  11   1      162.08       41.57    107.66 o 
  -9  11   1      197.09      209.69     70.87 o 
  -8  11   1      311.98      459.36    176.24 o 
  -7  11   1      153.46      193.05     62.45 o 
  -6  11   1     1980.67     1980.94    162.69 o 
  -5  11   1      181.96      169.07     86.93 o 
  -4  11   1       74.84      118.03     78.15 o 
  -3  11   1      245.32      212.93     82.94 o 
  -2  11   1     1438.52     1412.33    148.33 o 
  -1  11   1      305.40      287.09     86.93 o 
   0  11   1     1257.44     1342.16    141.15 o 
  -9  12   1      871.67     1043.90    158.70 o 
  -8  12   1       56.17       47.76     66.26 o 
  -7  12   1      448.98      448.98    114.04 o 
  -6  12   1      806.58      867.66    124.41 o 
  -5  12   1     1157.78     1065.43    130.79 o 
  -4  12   1      277.83      315.00    104.47 o 
  -3  12   1      211.72      257.59     99.68 o 
   2 -13   2      106.02      137.96     85.33 o 
   3 -13   2        0.90       13.56     83.74 o 
   4 -13   2       57.46      105.27     82.14 o 
   5 -13   2      574.34      619.64    115.63 o 
   6 -13   2      128.64        3.19     87.72 o 
   7 -13   2      473.51      542.29    110.85 o 
   8 -13   2      615.13      605.29    119.62 o 
   0 -12   2      219.06      248.81     84.53 o 
   1 -12   2       44.66       35.89     73.37 o 
   2 -12   2      141.76       94.10     78.95 o 
   3 -12   2      148.97      203.36     82.94 o 
   4 -12   2     1437.76     1392.40    136.37 o 
   5 -12   2      429.12      367.64     93.31 o 
   6 -12   2      320.84      232.86     94.10 o 
   7 -12   2       10.98       56.62     80.55 o 
   8 -12   2      509.68      441.80    101.28 o 
   9 -12   2       14.22       59.81     90.91 o 
  10 -12   2      557.16      585.35    124.41 o 
  -2 -11   2      143.04      277.52     71.38 o 
  -1 -11   2      176.96      249.39     57.80 o 
   0 -11   2       62.23       27.65     48.15 o 
   1 -11   2     1559.85     1775.19    146.74 o 
   2 -11   2      332.89      437.82     96.49 o 
   3 -11   2        6.71        5.58     68.58 o 
   4 -11   2        3.40       18.34     74.96 o 
   5 -11   2      679.98      660.31    105.27 o 
   6 -11   2      320.32      291.08     87.72 o 
   7 -11   2     1566.16     1311.85    131.58 o 
   8 -11   2        2.52       56.62     85.33 o 
   9 -11   2      111.87      117.23     82.94 o 
  10 -11   2      384.80      279.92    106.86 o 
  11 -11   2     1094.04     1032.73    143.55 o 
  -4 -10   2       17.52      -20.59     53.65 o 
  -3 -10   2      218.59      200.62     54.93 o 
  -2 -10   2      673.56      669.54     72.64 o 
  -1 -10   2        1.50       30.99     46.40 o 
   0 -10   2      353.79      350.55     55.91 o 
   1 -10   2       97.30      118.67     48.58 o 
   2 -10   2     1722.28     1727.87     82.89 o 
   3 -10   2      665.42      691.41    101.28 o 
   4 -10   2     2713.69     2843.01    164.28 o 
   5 -10   2        2.53       70.18     77.36 o 
   6 -10   2     1008.76     1169.90    115.63 o 
   7 -10   2      714.58      669.88     94.90 o 
   8 -10   2     2126.00     1824.63    153.12 o 
   9 -10   2        2.97      -62.20     82.14 o 
  10 -10   2      518.36      495.23    112.44 o 
  11 -10   2      433.49      562.22    123.61 o 
  12 -10   2      442.54      546.27    121.22 o 
  -5  -9   2      775.82      762.75     61.74 o 
  -4  -9   2      662.32      689.24     73.02 o 
  -3  -9   2     1376.06     1364.93     83.90 o 
  -2  -9   2      497.85      460.98     61.27 o 
  -1  -9   2      516.46      488.72     59.39 o 
   0  -9   2       22.43       39.06     43.41 o 
   1  -9   2     6049.65     6057.43    136.04 o 
   2  -9   2     1507.62     1647.19     77.19 o 
   3  -9   2     7385.20     8488.52    298.66 o 
   4  -9   2      407.01      470.51     95.70 o 
   5  -9   2     2416.11     2586.22    154.71 o 
   6  -9   2       61.30       82.94     76.56 o 
   7  -9   2     2007.61     1830.21    142.75 o 
   8  -9   2     1318.80     1228.12    128.39 o 
   9  -9   2      668.31      712.95    108.46 o 
  10  -9   2      721.44      776.74    114.04 o 
  11  -9   2      225.29      212.13     98.89 o 
  12  -9   2      357.72      471.31    128.39 o 
  -6  -8   2     1252.70     1231.91    103.90 o 
  -5  -8   2      132.33      113.83     33.81 o 
  -4  -8   2     1310.73     1299.82     84.02 o 
  -3  -8   2        7.12      -12.07     41.72 o 
  -2  -8   2     1226.86     1230.82     71.88 o 
  -1  -8   2      483.16      482.75     54.36 o 
   0  -8   2     5340.36     5727.82    169.86 o 
   1  -8   2     1276.99     1228.55     68.30 o 
   2  -8   2     2657.55     3173.30     91.57 o 
   3  -8   2     2654.41     2953.67    102.48 o 
   4  -8   2     5246.68     5453.54    166.67 o 
   5  -8   2     1242.67     1368.47    118.82 o 
   6  -8   2      537.64      491.25     94.10 o 
   7  -8   2     1578.18     1438.65    128.39 o 
   8  -8   2       14.90       28.71     78.95 o 
   9  -8   2     1799.15     1789.54    152.32 o 
  10  -8   2     1461.86     1159.53    133.98 o 
  11  -8   2       52.27       56.62     86.93 o 
  12  -8   2       56.56      -26.32    113.24 o 
  -7  -7   2      920.03      945.59     63.82 o 
  -6  -7   2       30.06       66.55     37.39 o 
  -5  -7   2       42.36       67.15     34.47 o 
  -4  -7   2       84.81      126.99     46.50 o 
  -3  -7   2      709.09      735.11     61.05 o 
  -2  -7   2      297.80      263.23     49.22 o 
  -1  -7   2     4586.69     4951.11    118.11 o 
   0  -7   2      207.98      161.89     43.11 o 
   1  -7   2     2124.81     2464.38     79.69 o 
   2  -7   2     1312.89     1510.74    115.24 o 
   3  -7   2     3850.55     4318.15    331.35 o 
   4  -7   2      165.60      181.32     39.19 o 
   5  -7   2       46.45       14.55     32.98 o 
   6  -7   2     1289.83     1169.80     55.60 o 
   7  -7   2     2957.95     2476.97    146.74 o 
   8  -7   2     1547.77     1669.92    141.95 o 
   9  -7   2      510.28      397.14    104.47 o 
  10  -7   2     1025.53     1096.53    144.34 o 
  11  -7   2      983.43      800.67    141.15 o 
  12  -7   2        2.77       31.10    118.03 o 
  -8  -6   2      520.44      474.75     54.00 o 
  -7  -6   2       95.78      104.91     39.20 o 
  -6  -6   2      987.67      854.06     54.86 o 
  -5  -6   2       52.23       49.60     32.23 o 
  -4  -6   2     3367.29     3001.88    178.24 o 
  -3  -6   2       11.87       -2.39     41.00 o 
  -2  -6   2       37.73       44.48     42.67 o 
  -1  -6   2     2096.65     2140.55     74.68 o 
   0  -6   2     4578.98     4851.43    168.27 o 
   1  -6   2      260.19      321.96     38.60 o 
   2  -6   2     2439.22     2612.24     70.45 o 
   3  -6   2      829.83      819.86     45.69 o 
   4  -6   2     1838.33     1791.92     56.86 o 
   5  -6   2      324.20      384.30     38.76 o 
   6  -6   2     4397.68     4123.76    169.86 o 
   7  -6   2     3427.76     3505.72    175.45 o 
   8  -6   2       64.59       31.90    100.48 o 
   9  -6   2      109.04        9.57     85.33 o 
  10  -6   2     1093.91     1264.00    150.72 o 
  11  -6   2      726.60      799.07    141.15 o 
  12  -6   2     1102.77     1208.18    155.51 o 
  -9  -5   2       25.07      -35.09     72.57 o 
  -8  -5   2       81.08       12.25     36.74 o 
  -7  -5   2     1183.15     1112.31     59.79 o 
  -6  -5   2      610.38      611.95     45.83 o 
  -5  -5   2     1378.93     1234.27     60.01 o 
  -4  -5   2       27.99       20.95     51.04 o 
  -3  -5   2     3339.63     2870.41    126.80 o 
  -2  -5   2        2.27      -25.03     29.06 o 
  -1  -5   2     2029.85     2253.54     68.69 o 
   0  -5   2      114.12      146.44     34.51 o 
   1  -5   2     5052.55     6938.32    100.49 o 
   2  -5   2     2056.93     2172.93    101.28 o 
   3  -5   2     8219.80     9379.06    190.60 o 
   4  -5   2     4873.95     5746.99    287.49 o 
   5  -5   2      827.81     1025.56     95.70 o 
   6  -5   2     5081.80     5819.20    199.37 o 
   7  -5   2       33.05      -15.95     98.89 o 
   8  -5   2        0.08      -86.13     86.13 o 
   9  -5   2     3811.61     3800.78    202.56 o 
  10  -5   2     1627.94     1791.14    165.08 o 
  11  -5   2      138.12      185.02    113.24 o 
  12  -5   2     2328.73     2465.01    197.77 o 
  -9  -4   2      187.18      173.52     49.92 o 
  -8  -4   2      151.69      141.39     41.55 o 
  -7  -4   2     1603.59     1439.09     61.78 o 
  -6  -4   2      163.21      135.10     32.18 o 
  -5  -4   2      145.59      195.62     36.41 o 
  -4  -4   2     4476.93     4040.09    149.61 o 
  -3  -4   2       63.18       48.83     18.36 o 
  -2  -4   2      762.47      678.06     41.39 o 
  -1  -4   2     1289.86     1300.77    112.84 o 
   0  -4   2     9525.42    10732.99    700.19 o 
   1  -4   2     2173.58     3474.99     66.68 o 
   2  -4   2     7913.39     8649.16    103.47 o 
   3  -4   2     6438.86     7003.62     96.62 o 
   4  -4   2      890.05      938.63     82.14 o 
   5  -4   2      723.94      826.99     92.51 o 
   6  -4   2     6052.43     7226.75    234.46 o 
   7  -4   2      158.36      137.96    102.08 o 
   8  -4   2     1082.73     1354.92    147.53 o 
   9  -4   2     6140.67     6193.22    239.24 o 
  10  -4   2      302.90      337.33    122.01 o 
  11  -4   2        7.03      -27.11    105.27 o 
  12  -4   2      121.18      135.57    126.00 o 
 -10  -3   2      355.47      431.44     98.89 o 
  -9  -3   2       79.12      113.44     42.64 o 
  -8  -3   2       84.82       87.12     38.47 o 
  -7  -3   2     3555.91     3486.63    174.61 o 
  -6  -3   2      780.58      723.78     37.71 o 
  -5  -3   2     1773.97     1463.67     40.63 o 
  -4  -3   2        2.76       14.25     18.56 o 
  -3  -3   2     1571.30     1411.24     39.03 o 
  -2  -3   2        5.48        9.29     21.80 o 
  -1  -3   2    20200.00    21250.24    755.61 o 
   0  -3   2     3011.93     3815.98    177.44 o 
   1  -3   2     5914.29     8072.24    182.62 o 
   2  -3   2       19.60       38.25     39.08 o 
   3  -3   2        2.37      -15.15     57.42 o 
   4  -3   2      354.49      531.23     47.63 o 
   5  -3   2     6514.72     7202.60    291.48 o 
   6  -3   2     2426.49     2637.98    145.54 o 
   7  -3   2      589.72      601.07     74.43 o 
   8  -3   2     3450.92     3566.91    128.29 o 
   9  -3   2      202.96      213.63     93.31 o 
  10  -3   2        8.05       18.13     69.92 o 
  11  -3   2      493.84      556.04     81.31 o 
  12  -3   2      853.24      773.27     98.34 o 
 -11  -2   2      262.82      247.22     88.52 o 
 -10  -2   2     1071.73     1152.36     69.55 o 
  -9  -2   2      358.27      358.16     46.33 o 
  -8  -2   2     2937.53     2893.30     82.06 o 
  -7  -2   2      601.86      646.09     39.94 o 
  -6  -2   2     2228.96     2183.85     53.77 o 
  -5  -2   2      599.86      572.31     49.96 o 
  -4  -2   2    10304.55    10432.96    187.85 o 
  -3  -2   2      825.68      933.13     24.78 o 
  -2  -2   2     6836.48     6305.56    112.84 o 
  -1  -2   2    18055.87    20045.53    878.02 o 
   0  -2   2     1799.10     1147.67     33.89 o 
   1  -2   2     8257.97    11353.77    107.41 o 
   2  -2   2      236.15      107.21     34.65 o 
   3  -2   2       59.61       49.69     30.44 o 
   4  -2   2       28.68       74.85     32.98 o 
   5  -2   2     4975.59     5128.77    110.24 o 
   6  -2   2     1008.19      904.39     64.55 o 
   7  -2   2     2814.33     3117.26    111.65 o 
   8  -2   2      129.43      144.79     57.80 o 
   9  -2   2      327.11      300.60     65.68 o 
  10  -2   2      216.50      204.10     71.02 o 
  11  -2   2     1330.04     1472.94    110.19 o 
 -11  -1   2     1243.21     1296.70    126.80 o 
 -10  -1   2      185.60      157.04     48.54 o 
  -9  -1   2     1941.44     1987.54     75.80 o 
  -8  -1   2       21.90       -8.87     30.00 o 
  -7  -1   2      239.73      271.75     35.40 o 
  -6  -1   2      249.12      238.84     28.97 o 
  -5  -1   2     8819.67     8947.50    122.59 o 
  -4  -1   2     3031.56     3355.02     47.12 o 
  -3  -1   2      309.69      416.68     19.21 o 
  -2  -1   2     9212.84     9315.56    258.40 o 
  -1  -1   2     6950.57     3827.10     78.95 o 
   0  -1   2     6958.92     5225.11     90.61 o 
   1  -1   2     6088.37     5151.72     63.15 o 
   2  -1   2    19475.95    20365.41    276.73 o 
   3  -1   2     7507.96     9691.13    118.70 o 
   4  -1   2     4160.82     4500.19     93.32 o 
   5  -1   2     1714.88     1877.88     59.39 o 
   6  -1   2      177.07      220.41     40.37 o 
   7  -1   2       12.42       -6.04     38.03 o 
   8  -1   2     3094.31     3083.01    129.31 o 
   9  -1   2      843.36      847.74     83.74 o 
  10  -1   2      134.74       88.34     62.86 o 
  11  -1   2        1.28      -13.89     70.38 o 
 -11   0   2        3.89      -10.37     66.19 o 
 -10   0   2       15.29      -20.81     43.53 o 
  -9   0   2      183.22      225.18     39.13 o 
  -8   0   2     1557.80     1590.04     58.06 o 
  -7   0   2      179.19      206.29     32.98 o 
  -6   0   2        2.05        9.54     25.22 o 
  -5   0   2     3286.40     3695.44     74.36 o 
  -4   0   2       46.97       15.72     19.10 o 
  -3   0   2     1696.98     1974.86     33.78 o 
  -2   0   2    17178.15    18154.50    557.11 o 
  -1   0   2        0.53       48.24      9.73 o 
   0   0   2     2631.16     1669.92     40.67 o 
   1   0   2      385.91      226.94     25.65 o 
   2   0   2     6533.98     6694.97    240.84 o 
   3   0   2      456.49      404.85     27.27 o 
   4   0   2     4467.82     3824.07    193.01 o 
   5   0   2     3870.73     4075.51    142.95 o 
   6   0   2     1576.23     1617.85     64.26 o 
   7   0   2     2563.75     2902.93    108.86 o 
   8   0   2      251.09      249.39     41.24 o 
   9   0   2     1974.81     1928.91     80.24 o 
  10   0   2      408.54      329.83     65.04 o 
  11   0   2     1063.50     1180.22    102.61 o 
 -12   1   2       92.67      124.41     82.14 o 
 -11   1   2      542.81      541.37     57.22 o 
 -10   1   2      469.64      539.04     60.18 o 
  -9   1   2     1103.30     1226.19     55.63 o 
  -8   1   2      152.62      175.91     39.38 o 
  -7   1   2        0.47       19.04     31.24 o 
  -6   1   2      207.55      251.16     28.60 o 
  -5   1   2     3860.69     4115.02    131.58 o 
  -4   1   2      348.64      302.69     25.76 o 
  -3   1   2      523.18      218.74     21.15 o 
  -2   1   2      430.13      702.84     25.43 o 
  -1   1   2     6355.52     6254.63     96.49 o 
   0   1   2     3675.70     3863.78     82.14 o 
   1   1   2    17080.55    20267.92    227.28 o 
   2   1   2     5908.27     5908.44    132.95 o 
   3   1   2       53.24       30.48     22.17 o 
   4   1   2     9519.02     8764.94    112.06 o 
   5   1   2      706.33      687.74     44.76 o 
   6   1   2     1294.59     1202.51     56.54 o 
   7   1   2      317.55      279.36     44.23 o 
   8   1   2     1297.50     1399.96     70.12 o 
   9   1   2      583.51      619.31     57.84 o 
  10   1   2     1888.65     1794.05    119.22 o 
 -12   2   2     1358.95     1571.03    138.76 o 
 -11   2   2      170.05      201.62     47.12 o 
 -10   2   2        0.83      -40.21     40.21 o 
  -9   2   2      160.85      191.73     43.28 o 
  -8   2   2      487.31      465.99     47.10 o 
  -7   2   2        2.23       -9.69     33.68 o 
  -6   2   2     9041.91     9594.56    176.15 o 
  -5   2   2     2226.71     2191.15     50.87 o 
  -4   2   2      634.19      386.71     25.29 o 
  -3   2   2      266.62      435.39     48.88 o 
  -2   2   2     7436.24     6887.14    294.57 o 
  -1   2   2      284.43      216.78     24.79 o 
   0   2   2    11941.12    12041.13    172.26 o 
   1   2   2    27871.18    24861.39    298.26 o 
   2   2   2     3402.14     3211.41     77.43 o 
   3   2   2     1430.23     1502.01     71.70 o 
   4   2   2        7.75       11.40     29.67 o 
   5   2   2     1318.22     1385.90     58.57 o 
   6   2   2     1563.95     1425.65     60.86 o 
   7   2   2     1666.30     1648.99     70.72 o 
   8   2   2       12.06       19.07     40.87 o 
   9   2   2      357.67      347.92     53.25 o 
 -12   3   2      188.96      231.95     75.30 o 
 -11   3   2      280.91      332.87     73.46 o 
 -10   3   2      817.28      956.74    105.27 o 
  -9   3   2     3369.34     3664.16     95.55 o 
  -8   3   2     1200.65     1055.24     54.38 o 
  -7   3   2     1705.77     1433.18     86.82 o 
  -6   3   2     1235.22     1308.13     46.15 o 
  -5   3   2     2709.39     2597.33     53.21 o 
  -4   3   2       72.35       28.61     17.14 o 
  -3   3   2     4079.71     3476.06     85.68 o 
  -2   3   2      222.64      337.87     30.45 o 
  -1   3   2     4286.15     4936.60    164.68 o 
   0   3   2     7453.96     7792.44     86.91 o 
   1   3   2      129.27      198.69     21.81 o 
   2   3   2      429.52      387.37     50.24 o 
   3   3   2      941.57      989.98     58.56 o 
   4   3   2     1745.10     1698.13     86.53 o 
   5   3   2      319.21      339.47     42.10 o 
   6   3   2     1692.77     1657.76     67.37 o 
   7   3   2       90.62       67.15     37.14 o 
   8   3   2      752.29      707.58     59.61 o 
   9   3   2      110.60      106.00     48.29 o 
 -13   4   2      629.37      661.91    114.04 o 
 -12   4   2     1945.71     2390.88    125.51 o 
 -11   4   2       12.71       53.06     60.46 o 
 -10   4   2     4380.98     4953.54    166.27 o 
  -9   4   2       30.23       48.75     55.49 o 
  -8   4   2     1253.22     1173.99     78.33 o 
  -7   4   2       58.24       37.09     28.09 o 
  -6   4   2     4399.21     4034.59    138.12 o 
  -5   4   2      362.93      445.93     47.59 o 
  -4   4   2     4991.78     5321.46    104.01 o 
  -3   4   2     8532.78     8263.29    810.24 o 
  -2   4   2      261.59      329.30     36.85 o 
  -1   4   2     2119.85     2082.56    146.34 o 
   0   4   2      204.97      251.23     26.12 o 
   1   4   2     1042.91      950.67     34.07 o 
   2   4   2        7.32       17.28     61.80 o 
   3   4   2     1594.19     1430.32    116.83 o 
   4   4   2     1153.64      941.13     66.75 o 
   5   4   2      260.62      306.78     41.87 o 
   6   4   2      247.26      219.76     38.93 o 
   7   4   2     1063.42      903.83     61.11 o 
   8   4   2      180.90      163.57     47.26 o 
 -13   5   2     1727.83     1721.76    160.29 o 
 -12   5   2      243.96      238.47     71.59 o 
 -11   5   2       93.80       64.65     58.07 o 
 -10   5   2      762.10      689.08     76.28 o 
  -9   5   2      545.81      614.28     69.64 o 
  -8   5   2       26.21       30.19     68.58 o 
  -7   5   2     1807.42     1538.59     81.11 o 
  -6   5   2      672.61      573.54     58.35 o 
  -5   5   2      838.84      936.34     82.54 o 
  -4   5   2     4539.51     4509.23    322.98 o 
  -3   5   2       33.36       61.30     36.78 o 
  -2   5   2       15.68       25.10     33.26 o 
  -1   5   2       73.98       79.83     26.27 o 
   0   5   2     1036.03      945.62     40.86 o 
   1   5   2     1919.96     1619.54    137.57 o 
   2   5   2      318.31      295.53     47.13 o 
   3   5   2      113.28       84.82     46.55 o 
   4   5   2     2771.59     2528.24     68.57 o 
   5   5   2       11.45      -15.72     34.09 o 
   6   5   2      966.03      931.09     62.91 o 
   7   5   2       16.77       37.96     42.25 o 
 -13   6   2      166.62      204.15    106.86 o 
 -12   6   2      236.99      182.82     71.56 o 
 -11   6   2       58.98       77.40     60.33 o 
 -10   6   2      792.98      715.63     79.19 o 
  -9   6   2      223.23      235.89     61.47 o 
  -8   6   2      495.38      393.52     61.03 o 
  -7   6   2      752.75      809.88     70.24 o 
  -6   6   2     2554.36     2666.69    120.82 o 
  -5   6   2       47.61       56.70     43.63 o 
  -4   6   2      444.74      396.16     53.57 o 
  -3   6   2       12.23       15.46     41.10 o 
  -2   6   2     7598.12     7515.26    130.57 o 
  -1   6   2     1381.76     1408.52     51.48 o 
   0   6   2     1974.11     2166.83    171.06 o 
   1   6   2     2470.64     2315.17    175.05 o 
   2   6   2       70.79       58.56     42.10 o 
   3   6   2     1959.63     1843.42     91.26 o 
   4   6   2        4.58       24.30     45.74 o 
   5   6   2      335.90      366.27     48.85 o 
   6   6   2      112.57       73.23     43.52 o 
 -12   7   2       80.36       60.44     63.60 o 
 -11   7   2      472.72      409.56     71.62 o 
 -10   7   2        9.59       49.13     56.82 o 
  -9   7   2     2813.12     2698.08    113.76 o 
  -8   7   2       27.52       42.00     50.36 o 
  -7   7   2     1890.37     2044.78    151.52 o 
  -6   7   2     1525.35     1554.48     87.62 o 
  -5   7   2      184.16      222.55     52.36 o 
  -4   7   2     3341.35     2964.20    200.57 o 
  -3   7   2     6798.61     6787.78    151.92 o 
  -2   7   2     1239.94     1131.95    146.74 o 
  -1   7   2       81.16       78.39     42.10 o 
   0   7   2     3064.31     3094.26    220.90 o 
   1   7   2      354.67      456.80     56.11 o 
   2   7   2     1157.53     1110.21     75.76 o 
   3   7   2      198.71      199.17     55.12 o 
   4   7   2      109.10      129.59     58.08 o 
   5   7   2        0.81       29.32     42.03 o 
 -12   8   2       11.64       16.58     63.69 o 
 -11   8   2        5.85       27.18     59.97 o 
 -10   8   2     2596.81     2325.36    116.47 o 
  -9   8   2      698.03      630.08     75.23 o 
  -8   8   2     1444.83     1202.96     85.95 o 
  -7   8   2      827.37      733.42     71.59 o 
  -6   8   2      119.16      108.54     51.34 o 
  -5   8   2      271.38      299.69     58.64 o 
  -4   8   2     3256.64     3465.79    113.70 o 
  -3   8   2     2566.20     2632.78     99.00 o 
  -2   8   2     1004.40     1078.19    106.06 o 
  -1   8   2     2964.60     2785.49    114.84 o 
   0   8   2        0.16      -16.76     43.00 o 
   1   8   2      784.47      791.80     73.01 o 
   2   8   2       14.31       65.99     49.94 o 
   3   8   2     1730.21     1829.75    102.25 o 
   4   8   2       60.03       66.19     54.70 o 
 -12   9   2        6.83       33.21     68.46 o 
 -11   9   2     1486.63     1278.06    104.35 o 
 -10   9   2      425.30      480.53     78.80 o 
  -9   9   2      378.81      355.32     67.08 o 
  -8   9   2      772.39      721.31     75.05 o 
  -7   9   2     1575.26     1793.24    136.37 o 
  -6   9   2      546.19      526.21     70.57 o 
  -5   9   2      380.91      422.15     65.65 o 
  -4   9   2     1218.22     1303.98    161.09 o 
  -3   9   2       27.17       52.63     63.80 o 
  -2   9   2      575.20      773.55    102.08 o 
  -1   9   2      179.31      172.26     81.34 o 
   0   9   2      321.80      322.09     52.67 o 
   1   9   2       69.30      145.27     71.77 o 
   2   9   2      703.96      669.51     71.61 o 
 -11  10   2      414.75      417.88     81.61 o 
 -10  10   2      218.79      226.02     72.79 o 
  -9  10   2      430.43      416.71     74.33 o 
  -8  10   2      276.27      333.30     70.73 o 
  -7  10   2     1082.97     1064.16     88.78 o 
  -6  10   2      121.06      129.64     61.18 o 
  -5  10   2      452.60      362.06     93.31 o 
  -4  10   2      380.82      516.77    101.28 o 
  -3  10   2       14.26       56.62     69.38 o 
  -2  10   2       44.18        5.58     74.17 o 
  -1  10   2      693.47      673.87    102.87 o 
   0  10   2        2.39       32.70     80.55 o 
   1  10   2        6.42      -33.49     73.37 o 
 -10  11   2       18.47       27.87     68.17 o 
  -9  11   2      101.00       89.45     68.87 o 
  -8  11   2       29.29       99.17     65.06 o 
  -7  11   2      139.99      133.69     69.38 o 
  -6  11   2      786.77      737.67    118.03 o 
  -5  11   2      453.84      385.18    100.48 o 
  -4  11   2      882.90      834.96    123.61 o 
  -3  11   2       20.56       57.42     77.36 o 
  -2  11   2      332.52      334.94    102.87 o 
  -1  11   2       35.69       86.93     82.94 o 
  -7  12   2      241.38      199.37    101.28 o 
  -6  12   2        2.77       46.25     85.33 o 
   1 -13   3      157.16       92.51     99.68 o 
   2 -13   3       36.98       -7.97     82.14 o 
   3 -13   3      121.62      113.24     86.13 o 
   4 -13   3     2925.51     2946.68    195.38 o 
   5 -13   3      666.93      787.11    122.01 o 
   6 -13   3      138.20      150.72     90.91 o 
   7 -13   3      339.79      378.00    106.06 o 
   8 -13   3      628.75      760.79    123.61 o 
   9 -13   3      606.30      475.30    117.23 o 
  -1 -12   3     1110.53     1095.74    124.41 o 
   0 -12   3        2.84      -19.94     75.76 o 
   1 -12   3     3015.36     3158.81    191.39 o 
   2 -12   3       17.43       72.57     70.18 o 
   3 -12   3      269.91      242.43     80.55 o 
   4 -12   3      873.75      960.16    118.82 o 
   5 -12   3     1128.76     1115.67    127.60 o 
   6 -12   3       61.67       50.24     83.74 o 
   7 -12   3     1863.51     1839.78    154.71 o 
   8 -12   3      619.61      548.67    107.66 o 
   9 -12   3       41.47       71.77     84.53 o 
  10 -12   3     1755.52     1756.05    163.48 o 
  -3 -11   3       67.62      129.68     56.95 o 
  -2 -11   3      196.82      256.06     61.75 o 
  -1 -11   3      360.67      410.44     59.47 o 
   0 -11   3     1248.98     1248.88    100.48 o 
   1 -11   3      318.96      414.08     60.52 o 
   2 -11   3       93.34      194.58     71.77 o 
   3 -11   3      269.95      337.33     96.49 o 
   4 -11   3      261.80      288.69     84.53 o 
   5 -11   3     1415.26     1508.03    134.77 o 
   6 -11   3     2172.77     2212.21    151.52 o 
   7 -11   3     2419.23     2199.45    156.31 o 
   8 -11   3     1032.80      931.46    121.22 o 
   9 -11   3      401.60      415.49    104.47 o 
  10 -11   3       41.60       38.28     83.74 o 
  11 -11   3      100.10      133.98     98.89 o 
  -4 -10   3       24.71       39.49     58.36 o 
  -3 -10   3     1566.26     1577.96     94.13 o 
  -2 -10   3       16.34       42.44     50.71 o 
  -1 -10   3       85.07       42.72     49.85 o 
   0 -10   3      139.81      141.73     52.41 o 
   1 -10   3        1.15        1.06     42.57 o 
   2 -10   3       98.68       82.28     46.55 o 
   3 -10   3     7275.18     8162.99    254.40 o 
   4 -10   3        1.04      -38.28     70.18 o 
   5 -10   3     1514.69     1315.04    121.22 o 
   6 -10   3     1297.38     1066.23    114.04 o 
   7 -10   3      367.81      369.23     95.70 o 
   8 -10   3      636.59      697.00    108.46 o 
   9 -10   3     3627.52     3417.99    201.76 o 
  10 -10   3      329.46      190.60    103.67 o 
  11 -10   3      715.58      720.92    136.37 o 
  -5  -9   3       69.50        6.75     56.65 o 
  -4  -9   3       99.57      112.88     48.25 o 
  -3  -9   3      214.63      203.25     53.48 o 
  -2  -9   3       29.28       47.34     42.19 o 
  -1  -9   3      610.97      637.41     59.74 o 
   0  -9   3     5026.61     5470.84    171.06 o 
   1  -9   3       17.12       33.03     46.50 o 
   2  -9   3     1515.09     1640.88    115.63 o 
   3  -9   3     5103.54     5385.18    118.67 o 
   4  -9   3     1731.91     1884.79     72.39 o 
   5  -9   3     2242.24     2111.72    134.77 o 
   6  -9   3     2543.57     2677.14    161.09 o 
   7  -9   3       79.71       74.17     78.95 o 
   8  -9   3      651.68      697.79    119.62 o 
   9  -9   3     6713.24     6415.72    261.57 o 
  10  -9   3      466.42      519.96    109.25 o 
  11  -9   3      399.17      255.99    103.67 o 
  12  -9   3        1.21      -89.32     89.32 o 
  -6  -8   3      255.32      332.82     49.08 o 
  -5  -8   3        0.29        4.64     48.66 o 
  -4  -8   3     1122.34     1149.20     96.49 o 
  -3  -8   3      986.45      999.39     73.59 o 
  -2  -8   3      351.53      363.77     51.43 o 
  -1  -8   3     7113.64     8017.36    158.99 o 
   0  -8   3     8298.44     8400.68    153.57 o 
   1  -8   3      549.20      486.99     52.00 o 
   2  -8   3       13.01       55.05     45.60 o 
   3  -8   3       40.03      100.93     47.05 o 
   4  -8   3      215.02      188.93     42.91 o 
   5  -8   3     9830.53    10265.53    329.76 o 
   6  -8   3     4768.31     5044.05    194.58 o 
   7  -8   3     2536.39     2489.73    157.10 o 
   8  -8   3     2184.16     1977.75    145.14 o 
   9  -8   3      247.57      275.93    110.85 o 
  10  -8   3      639.67      653.93    131.58 o 
  11  -8   3      655.22      589.34    125.20 o 
  12  -8   3      896.69      925.87    156.31 o 
  -7  -7   3      255.24      240.84     83.74 o 
  -6  -7   3       19.08       58.01     37.11 o 
  -5  -7   3      337.45      346.11     34.75 o 
  -4  -7   3    10110.82     8660.09    458.15 o 
  -3  -7   3       19.72      -13.72     44.20 o 
  -2  -7   3      203.10      207.16     44.94 o 
  -1  -7   3     6388.98     6784.11    130.50 o 
   0  -7   3       70.34       62.98     40.59 o 
   1  -7   3     1478.13     1569.46     64.17 o 
   2  -7   3    13344.65    16043.09    224.09 o 
   3  -7   3       57.00      114.95     40.88 o 
   4  -7   3      358.71      424.17     47.60 o 
   5  -7   3    15795.76    16563.85    354.08 o 
   6  -7   3       27.75       46.75     42.73 o 
   7  -7   3     4754.62     4588.66    110.47 o 
   8  -7   3      677.04      735.28    123.61 o 
   9  -7   3       62.81      113.24     95.70 o 
  10  -7   3      102.96      168.27    106.06 o 
  11  -7   3     1331.47     1129.23    142.75 o 
  12  -7   3       10.64       -4.78    101.28 o 
  -8  -6   3      512.16      462.54    101.28 o 
  -7  -6   3     1663.88     1567.92     68.85 o 
  -6  -6   3      122.53      147.67     38.13 o 
  -5  -6   3     2298.89     2222.73     67.02 o 
  -4  -6   3     3118.38     3056.85    109.65 o 
  -3  -6   3     1786.27     1957.56    140.36 o 
  -2  -6   3       48.51       74.28     38.86 o 
  -1  -6   3     2668.76     2720.20    200.57 o 
   0  -6   3      832.84      983.19    151.52 o 
   1  -6   3    15157.28    18594.21    249.61 o 
   2  -6   3    11786.50    14506.25    187.41 o 
   3  -6   3     1674.03     1984.57     64.96 o 
   4  -6   3       17.16       26.30     41.47 o 
   5  -6   3       86.86       70.37     40.21 o 
   6  -6   3      137.06      116.43     89.32 o 
   7  -6   3     4520.11     4437.17    196.18 o 
   8  -6   3     4864.16     4805.61    224.89 o 
   9  -6   3     4276.65     4401.28    223.29 o 
  10  -6   3      302.35      338.93    118.03 o 
  11  -6   3      388.82      264.76    117.23 o 
  12  -6   3      904.57      984.89    153.91 o 
  -9  -5   3      135.55      174.65     84.53 o 
  -8  -5   3     2627.80     2826.26    177.84 o 
  -7  -5   3      154.88      115.40     33.83 o 
  -6  -5   3      111.11       95.31     33.37 o 
  -5  -5   3      124.67      135.47     32.70 o 
  -4  -5   3      873.57      889.49     57.92 o 
  -3  -5   3     4108.52     3932.04    258.57 o 
  -2  -5   3     5913.55     6681.31    181.43 o 
  -1  -5   3      347.84      423.60     37.94 o 
   0  -5   3     3228.64     3144.58    173.05 o 
   1  -5   3     5406.12     5855.26    253.20 o 
   2  -5   3       64.30       77.43     31.04 o 
   3  -5   3      106.15       75.19     42.27 o 
   4  -5   3     4519.07     5049.75     98.48 o 
   5  -5   3       16.99       -6.38     84.53 o 
   7  -5   3     2788.84     2802.34    173.85 o 
   8  -5   3      210.91      299.85    120.42 o 
   9  -5   3     4208.93     5076.75    252.00 o 
  10  -5   3      495.85      483.27    141.15 o 
  11  -5   3       18.59        3.99    118.82 o 
  12  -5   3       79.10       77.36    122.81 o 
 -10  -4   3      401.99      480.08    102.87 o 
  -9  -4   3      111.49       46.25     64.60 o 
  -8  -4   3      256.51      272.99     43.06 o 
  -7  -4   3        4.45        2.55     31.77 o 
  -6  -4   3       89.09       91.16     31.70 o 
  -5  -4   3     8097.92     7797.16     91.97 o 
  -4  -4   3     2948.23     2915.86     98.37 o 
  -3  -4   3     1110.18      897.36     42.60 o 
  -2  -4   3     4136.27     3938.60    244.43 o 
  -1  -4   3    12368.03    14389.29    496.83 o 
   0  -4   3       54.27       49.39     27.38 o 
   1  -4   3     2841.95     2874.90    105.67 o 
   2  -4   3        9.99      -12.59     28.49 o 
   3  -4   3       31.75       97.29     63.80 o 
   4  -4   3     7272.56     8949.31    220.10 o 
   5  -4   3     1997.79     2207.42    122.01 o 
   6  -4   3    10872.95    11098.30    179.87 o 
   7  -4   3     1011.70     1148.03     87.88 o 
   8  -4   3      395.76      405.55     76.97 o 
   9  -4   3      765.64      832.69     82.60 o 
  10  -4   3     1289.58     1060.61     92.13 o 
  11  -4   3      621.41      578.22     88.79 o 
  12  -4   3     2462.42     2487.34    208.94 o 
 -10  -3   3       74.16       63.80     79.75 o 
  -9  -3   3      668.54      740.86    105.27 o 
  -8  -3   3      612.28      571.61     46.91 o 
  -7  -3   3      943.19      992.29     50.83 o 
  -6  -3   3     4842.57     4765.66     74.70 o 
  -5  -3   3     1094.95     1022.30     40.06 o 
  -4  -3   3     9933.10     9708.55     81.43 o 
  -3  -3   3      951.29      848.33     39.48 o 
  -2  -3   3       26.07        7.81     19.64 o 
  -1  -3   3      273.02      485.58     29.65 o 
   0  -3   3    27498.12    34705.40    612.46 o 
   1  -3   3    12112.57    13259.56    308.23 o 
   2  -3   3    14293.46    16861.89    236.85 o 
   3  -3   3       18.84       16.64     38.33 o 
   4  -3   3      731.85      850.71     54.96 o 
   5  -3   3    15010.51    15525.40    195.39 o 
   6  -3   3     7231.57     6524.98    233.66 o 
   7  -3   3     8231.15     9209.83    460.15 o 
   8  -3   3      839.09      806.47     87.32 o 
   9  -3   3        4.08      -33.89     65.79 o 
  10  -3   3      784.07      726.96     89.10 o 
  11  -3   3     3624.32     3633.75    157.25 o 
 -11  -2   3        1.06      -66.99     66.99 o 
 -10  -2   3       28.05       35.09     63.80 o 
  -9  -2   3     4245.31     4233.43    103.19 o 
  -8  -2   3      132.04      126.30     31.60 o 
  -7  -2   3     3472.89     3143.31     64.42 o 
  -6  -2   3      189.04      238.32     29.96 o 
  -5  -2   3      284.94      314.25     25.72 o 
  -4  -2   3     6210.39     5752.17    107.38 o 
  -3  -2   3      873.10      718.22     24.56 o 
  -2  -2   3       47.06      105.64     19.12 o 
  -1  -2   3     3588.66     4523.87    397.54 o 
   0  -2   3    15206.00    15638.51    243.63 o 
   1  -2   3     8929.02     9563.25    438.61 o 
   2  -2   3    31659.46    33773.66    231.20 o 
   3  -2   3       83.07       67.90     32.69 o 
   4  -2   3     1110.83     1111.38     54.41 o 
   5  -2   3       97.14       59.20     43.68 o 
   6  -2   3    11491.69    11577.88    181.29 o 
   7  -2   3      486.13      506.75     66.81 o 
   8  -2   3     5275.43     5608.66    154.21 o 
   9  -2   3       59.38       48.48     62.26 o 
  10  -2   3        7.05       10.64     64.67 o 
  11  -2   3      490.72      438.47    139.56 o 
 -11  -1   3      109.69      118.82     75.76 o 
 -10  -1   3      172.92      220.90     73.37 o 
  -9  -1   3     1771.87     1767.24     99.80 o 
  -8  -1   3     1350.63     1460.12     52.26 o 
  -7  -1   3     4899.54     4910.14     79.76 o 
  -6  -1   3     3467.86     3461.91     61.47 o 
  -5  -1   3      459.67      527.37     28.25 o 
  -4  -1   3      865.69      721.52     26.50 o 
  -3  -1   3    20290.02    21277.79    111.36 o 
  -2  -1   3     6377.00     5060.80    114.04 o 
  -1  -1   3     7141.52     7131.36    104.06 o 
   0  -1   3      150.99      311.14     36.31 o 
   1  -1   3      326.38      499.40     30.73 o 
   2  -1   3     3586.29     3187.38     68.18 o 
   3  -1   3     4611.40     4377.95     84.85 o 
   4  -1   3     1945.89     2522.41     90.12 o 
   5  -1   3      359.84      373.05     50.71 o 
   6  -1   3     4911.43     5115.82    126.60 o 
   7  -1   3     1659.30     1659.80     83.43 o 
   8  -1   3      557.79      591.86     81.74 o 
   9  -1   3        0.14        0.49     53.23 o 
  10  -1   3      684.82      574.79     76.07 o 
  11  -1   3      408.58      409.58     84.87 o 
 -12   0   3      174.60      177.84     81.34 o 
 -11   0   3      367.79      381.19     82.14 o 
 -10   0   3       43.58       68.38     38.43 o 
  -9   0   3      167.94      194.67     44.57 o 
  -8   0   3        2.95        2.71     35.43 o 
  -7   0   3    11054.40    12086.88    189.23 o 
  -6   0   3     1284.86     1264.81     43.68 o 
  -5   0   3     2709.32     2778.89     71.73 o 
  -4   0   3     1517.88     1222.06     73.57 o 
  -3   0   3     1884.22     2242.81    204.63 o 
  -2   0   3     3423.67     2500.65     57.42 o 
  -1   0   3     4551.42     4563.96     60.61 o 
   0   0   3     1829.72     1787.15     58.22 o 
   1   0   3     7630.15     7266.95     88.81 o 
   2   0   3     4881.36     5112.48     81.76 o 
   3   0   3     7875.82     9761.83    126.59 o 
   4   0   3    12638.54    15063.01    177.91 o 
   5   0   3       75.30      124.37     39.73 o 
   6   0   3        3.74       28.33     48.76 o 
   7   0   3      861.83      812.80     69.35 o 
   8   0   3       11.98      -19.36     58.61 o 
   9   0   3       64.65       55.14     56.95 o 
  10   0   3     3524.45     3316.82    137.30 o 
 -11   1   3      145.53      212.12     56.75 o 
 -10   1   3     2860.70     3336.93     96.50 o 
  -9   1   3      810.32      936.07     56.97 o 
  -8   1   3       17.21        6.12     38.87 o 
  -7   1   3     4266.14     4723.35     87.76 o 
  -6   1   3     2304.70     2263.98     58.06 o 
  -5   1   3      749.68      652.12     81.34 o 
  -4   1   3      141.32       56.42     21.95 o 
  -3   1   3     1391.12     1904.11     38.12 o 
  -2   1   3     4572.07     5053.42     83.74 o 
  -1   1   3    11883.23    11788.33    156.31 o 
   0   1   3     1040.71     1181.07     61.41 o 
   1   1   3    10544.41     9915.85    162.69 o 
   2   1   3     2127.09     1894.11     59.01 o 
   3   1   3      584.26      693.37     45.39 o 
   4   1   3      428.84      400.96     43.98 o 
   5   1   3      662.28      605.01     45.42 o 
   6   1   3     2924.21     2850.20    191.39 o 
   7   1   3     7177.64     6908.84    296.66 o 
   8   1   3      389.07      318.90     61.34 o 
   9   1   3       46.92       57.50     58.07 o 
  10   1   3     1405.36     1428.87    102.88 o 
 -12   2   3      734.26      859.68    124.41 o 
 -11   2   3      480.79      542.29    102.08 o 
 -10   2   3      814.61     1029.94     62.45 o 
  -9   2   3     3776.31     4060.55     94.87 o 
  -8   2   3      129.32       40.15     36.80 o 
  -7   2   3       60.92       92.36     35.93 o 
  -6   2   3       10.79       -8.01     27.31 o 
  -5   2   3       36.02       50.71     23.75 o 
  -4   2   3     1860.73     1499.49     46.29 o 
  -3   2   3    23353.11    21104.09    488.43 o 
  -2   2   3      180.05      303.35     27.31 o 
  -1   2   3       35.28       76.56     31.90 o 
   0   2   3     3633.48     3078.27     90.91 o 
   1   2   3     4473.19     3913.23    109.25 o 
   2   2   3      266.91      188.20     43.06 o 
   3   2   3    15578.88    14420.11    516.32 o 
   4   2   3     2642.98     2655.83     73.83 o 
   5   2   3      475.02      411.32     43.94 o 
   6   2   3     6275.17     5651.70    153.56 o 
   7   2   3     2206.96     1866.28    115.24 o 
   8   2   3      283.55      319.07     62.02 o 
   9   2   3        0.47      -27.77     57.70 o 
 -12   3   3     3032.61     3610.98    197.77 o 
 -11   3   3      628.40      720.86     82.20 o 
 -10   3   3      422.78      503.80     70.72 o 
  -9   3   3      297.24      307.15     57.67 o 
  -8   3   3     1342.45     1247.68     56.05 o 
  -7   3   3      459.17      457.04     38.50 o 
  -6   3   3    10702.65    10516.68    107.68 o 
  -5   3   3      343.22      379.77     28.94 o 
  -4   3   3     5063.85     4771.25    142.28 o 
  -3   3   3    11041.90    10012.25    165.43 o 
  -2   3   3      341.26      361.97     31.83 o 
  -1   3   3       20.50       22.14     23.66 o 
   0   3   3     1279.83     1035.09     41.00 o 
   1   3   3       23.42       10.37     42.27 o 
   2   3   3      647.09      606.14     47.32 o 
   3   3   3    17606.09    16259.34    592.53 o 
   4   3   3       87.68       41.34     34.61 o 
   5   3   3       23.96        5.16     33.58 o 
   6   3   3      845.67      857.86     56.66 o 
   7   3   3      114.91      122.34     51.23 o 
   8   3   3      166.92      175.18     61.13 o 
 -12   4   3     1196.50     1350.13    140.36 o 
 -11   4   3      530.02      547.43     72.17 o 
 -10   4   3      101.14       79.29     54.31 o 
  -9   4   3       82.94       68.22     49.72 o 
  -8   4   3     1230.64     1110.74     76.95 o 
  -7   4   3     6505.12     6085.87    297.46 o 
  -6   4   3    10767.16    10407.49    110.05 o 
  -5   4   3      400.97      436.50     46.79 o 
  -4   4   3      959.66      899.02     70.80 o 
  -3   4   3     1733.48     1490.71     60.83 o 
  -2   4   3     3554.45     3218.89    142.35 o 
  -1   4   3     7655.79     7695.16    112.40 o 
   0   4   3     7581.87     7679.84    368.04 o 
   1   4   3     1142.59     1190.45     57.42 o 
   2   4   3     2631.84     2654.58     92.96 o 
   3   4   3     2933.11     2690.11    172.26 o 
   4   4   3      110.15      109.20     37.44 o 
   5   4   3      416.77      444.04     46.27 o 
   6   4   3      417.00      423.34     48.03 o 
   7   4   3      112.72      154.82     47.63 o 
 -12   5   3      761.11      842.93    123.61 o 
 -11   5   3       26.86       40.56     55.53 o 
 -10   5   3     4442.31     4671.74    144.50 o 
  -9   5   3      258.27      274.62     54.98 o 
  -8   5   3      166.40      154.36     51.32 o 
  -7   5   3     3090.38     2495.88    109.25 o 
  -6   5   3      880.58      832.98     64.28 o 
  -5   5   3     1984.28     2121.92     82.80 o 
  -4   5   3     2957.58     2641.58    130.71 o 
  -3   5   3     2413.78     2432.85    284.70 o 
  -2   5   3     1646.01     1637.06     66.19 o 
  -1   5   3    13957.03    14290.87    333.74 o 
   0   5   3      370.46      371.89     42.28 o 
   1   5   3      405.82      492.84     88.52 o 
   2   5   3      122.06      139.82     40.86 o 
   3   5   3      155.34      150.31     47.02 o 
   4   5   3     1085.07      936.08     67.82 o 
   5   5   3     2360.41     2246.70     82.00 o 
   6   5   3       10.92       -5.35     46.71 o 
   7   5   3      926.08      899.92     82.32 o 
 -12   6   3      121.67      132.92     69.50 o 
 -11   6   3     1291.30     1150.38     89.40 o 
 -10   6   3     1830.84     1617.63    102.08 o 
  -9   6   3      314.68      286.58     58.91 o 
  -8   6   3       28.63       63.35     49.71 o 
  -7   6   3     1125.35     1146.23     75.25 o 
  -6   6   3      718.65      609.98     62.68 o 
  -5   6   3      137.35      173.03     49.28 o 
  -4   6   3     7609.90     7410.67    234.86 o 
  -3   6   3     3154.83     2894.09    142.75 o 
  -2   6   3      927.79      834.40    128.00 o 
  -1   6   3       42.79       28.25     39.04 o 
   0   6   3      163.10      110.85     66.19 o 
   1   6   3      276.48      313.41     88.52 o 
   2   6   3     5302.74     5033.54    132.43 o 
   3   6   3     2061.87     1748.88     87.95 o 
   4   6   3      172.50      138.76     47.37 o 
   5   6   3      480.99      486.45     62.22 o 
   6   6   3      973.14      905.63     81.48 o 
 -12   7   3       24.51       67.35     64.00 o 
 -11   7   3      158.18      181.03     63.36 o 
 -10   7   3       90.14       92.58     57.88 o 
  -9   7   3      774.99      794.22     75.46 o 
  -8   7   3     1426.47     1412.90     87.27 o 
  -7   7   3     1914.50     1689.40     89.15 o 
  -6   7   3     1870.98     1813.97     89.31 o 
  -5   7   3      795.18      682.11     65.79 o 
  -4   7   3       40.47       26.86     45.10 o 
  -3   7   3     1578.84     1351.87     71.70 o 
  -2   7   3     4046.14     3790.30    149.13 o 
  -1   7   3     1364.01     1309.46    110.05 o 
   0   7   3     1790.85     1495.27    110.05 o 
   1   7   3     2546.50     2862.15    165.88 o 
   2   7   3      382.18      372.42     81.34 o 
   3   7   3     1937.41     1612.50    126.80 o 
   4   7   3      306.49      299.18     68.18 o 
 -12   8   3        0.34       30.37     67.89 o 
 -11   8   3     1989.39     2115.40    158.70 o 
 -10   8   3      569.33      654.75    102.87 o 
  -9   8   3        4.39       17.53     55.06 o 
  -8   8   3     2903.55     2781.24    149.93 o 
  -7   8   3      776.93      793.39     75.82 o 
  -6   8   3      556.91      616.01     68.62 o 
  -5   8   3     2146.68     2262.19    100.06 o 
  -4   8   3       79.82       57.89     45.83 o 
  -3   8   3       74.00      137.96     69.38 o 
  -1   8   3       67.18       47.85     57.42 o 
   1   8   3       66.33       49.44     68.58 o 
   2   8   3      323.04      295.86     90.91 o 
   3   8   3      106.41      112.44     82.14 o 
 -11   9   3     1371.63     1298.93    120.82 o 
 -10   9   3      214.93      227.76     78.15 o 
  -9   9   3       36.08        5.22     57.79 o 
  -8   9   3      427.86      551.96     74.37 o 
  -7   9   3      609.52      553.71     72.72 o 
  -6   9   3     5444.08     5198.02    242.03 o 
  -5   9   3     3939.87     3872.54    130.08 o 
  -4   9   3      643.22      608.48     99.68 o 
  -3   9   3      458.29      517.56     96.49 o 
  -2   9   3      591.53      510.39     91.71 o 
  -1   9   3     1127.15     1206.59    120.42 o 
   0   9   3     1463.29     1387.61    129.99 o 
   1   9   3     1423.13     1212.17    120.42 o 
   2   9   3       82.15       50.24     73.37 o 
 -10  10   3       31.93      -12.91     63.41 o 
  -9  10   3     2513.88     2568.82    129.82 o 
  -8  10   3      534.46      638.52     81.31 o 
  -7  10   3       42.24       64.85     59.70 o 
  -6  10   3     4592.85     4594.98    151.49 o 
  -5  10   3       46.37       75.76     78.95 o 
  -4  10   3      364.83      401.13     92.51 o 
  -3  10   3      204.61      167.47     93.31 o 
  -2  10   3      199.25      199.37     80.55 o 
  -1  10   3       32.68      110.85     80.55 o 
   0  10   3     1301.35     1435.46    165.08 o 
  -9  11   3     3146.02     3195.98    212.53 o 
  -8  11   3      158.74      174.24     68.50 o 
  -7  11   3        7.80       25.52     87.72 o 
  -6  11   3      213.77      266.36     98.89 o 
  -5  11   3       51.48       84.53     81.34 o 
  -4  11   3      216.36      214.52     96.49 o 
  -3  11   3     1024.45      855.69    121.22 o 
   4 -14   4      955.01     1038.32    140.36 o 
   5 -14   4      743.88      890.78    134.77 o 
   6 -14   4      562.05      581.36    119.62 o 
   1 -13   4     1776.61     1886.83    166.67 o 
   2 -13   4       30.86      -27.11     78.15 o 
   3 -13   4      449.43      351.69     97.29 o 
   4 -13   4      130.98      250.41     95.70 o 
   5 -13   4     2148.70     2126.88    166.67 o 
   6 -13   4      922.32      868.45    129.99 o 
   8 -13   4      611.29      503.21    115.63 o 
   9 -13   4       57.70      110.05    102.08 o 
  -1 -12   4      421.50      426.32     67.66 o 
   0 -12   4     1695.84     1890.53    110.05 o 
   1 -12   4      933.61      997.65    119.62 o 
   2 -12   4     2742.89     2735.35    173.85 o 
   3 -12   4        2.45       62.20     78.15 o 
   4 -12   4        5.38       18.34     68.58 o 
   5 -12   4     2995.93     2782.40    176.24 o 
   6 -12   4     1031.91     1012.00    118.82 o 
   7 -12   4     2231.91     2100.56    168.27 o 
   8 -12   4       47.26       31.10     78.95 o 
   9 -12   4       76.94      124.41     94.90 o 
  10 -12   4      208.22      289.48    115.63 o 
  -3 -11   4      884.56      853.90     79.21 o 
  -2 -11   4      738.24      749.73     76.96 o 
  -1 -11   4      815.60      943.04     78.08 o 
   0 -11   4      151.36      134.59     52.45 o 
   1 -11   4     2667.47     3030.54    115.43 o 
   2 -11   4     2698.83     2718.03    105.01 o 
   3 -11   4      863.98      984.89    108.46 o 
   4 -11   4        0.76       25.52     70.98 o 
   5 -11   4       26.88      101.28     79.75 o 
   6 -11   4     1347.49     1232.90    130.79 o 
   7 -11   4      725.33      725.71    110.85 o 
   8 -11   4      891.94     1004.03    127.60 o 
   9 -11   4     1738.77     1623.67    156.31 o 
  10 -11   4       54.98       68.58     93.31 o 
  11 -11   4      557.67      542.29    122.81 o 
  -4 -10   4       39.94       65.21     52.34 o 
  -3 -10   4      944.27      853.25     75.97 o 
  -2 -10   4     2563.01     2493.82    108.07 o 
  -1 -10   4      123.95      155.28     49.34 o 
   0 -10   4     2090.97     2147.94    105.67 o 
   1 -10   4     2469.32     2745.45    102.21 o 
   2 -10   4      282.26      274.16     51.14 o 
   3 -10   4     2798.65     3204.03    224.49 o 
   4 -10   4      175.67      336.54     85.33 o 
   5 -10   4       50.75       33.49     72.57 o 
   6 -10   4      770.09      803.06    103.67 o 
   7 -10   4      887.18     1121.26    122.01 o 
   8 -10   4       62.12       60.61     78.15 o 
   9 -10   4     3051.63     3118.94    196.98 o 
  10 -10   4       35.56       85.33    102.08 o 
  11 -10   4       59.50       89.32    114.04 o 
  -5  -9   4      513.23      421.87     90.91 o 
  -4  -9   4      355.27      342.42     54.98 o 
  -3  -9   4      333.40      377.73     65.14 o 
  -2  -9   4     2752.11     2637.77    100.94 o 
  -1  -9   4     2063.05     2294.34     96.42 o 
   0  -9   4     1225.07     1223.26     74.94 o 
   1  -9   4        3.62      -44.95     44.95 o 
   2  -9   4      274.05      301.85     53.03 o 
   3  -9   4       62.48       29.72     53.03 o 
   4  -9   4      335.80      408.17     54.49 o 
   5  -9   4     6267.23     6517.32    248.02 o 
   6  -9   4     3392.29     3288.00    173.05 o 
   7  -9   4     1325.63     1110.89    118.82 o 
   8  -9   4     1383.85     1271.18    132.38 o 
   9  -9   4      305.29      259.18     98.89 o 
  10  -9   4       39.76       42.27     86.13 o 
  11  -9   4     1175.91     1067.82    147.53 o 
  12  -9   4     2153.96     1940.27    192.99 o 
  -7  -8   4      155.11      220.90     99.68 o 
  -6  -8   4      975.88      845.33    109.25 o 
  -5  -8   4        1.53       14.20     50.52 o 
  -4  -8   4     1911.61     1922.26     91.90 o 
  -3  -8   4        7.29      -19.83     42.44 o 
  -2  -8   4       30.82       76.78     45.60 o 
  -1  -8   4       14.84       26.70     47.34 o 
   0  -8   4     2624.91     3012.34     98.04 o 
   1  -8   4       33.07       29.31     47.65 o 
   2  -8   4    17158.46    19219.30    439.01 o 
   3  -8   4      286.81      381.03     50.84 o 
   4  -8   4       33.07       42.98     44.84 o 
   5  -8   4    16197.40    17192.64    203.34 o 
   6  -8   4       12.21        3.13     57.42 o 
   7  -8   4      100.73      103.40     46.62 o 
   8  -8   4     1102.49     1098.13    129.99 o 
   9  -8   4      113.01      185.81    108.46 o 
  10  -8   4        1.62       26.32    102.08 o 
  11  -8   4     5943.18     6252.23    296.66 o 
  12  -8   4      322.18      460.15    142.75 o 
  -7  -7   4     1101.41      996.05    116.43 o 
  -6  -7   4      642.25      660.75     50.83 o 
  -5  -7   4      730.18      723.78     40.25 o 
  -4  -7   4     2646.44     2491.14    101.28 o 
  -3  -7   4     1454.12     1341.75     73.57 o 
  -2  -7   4        0.83      -17.49     45.40 o 
  -1  -7   4     4311.39     4471.38    171.46 o 
   0  -7   4     1804.53     2046.42     80.35 o 
   1  -7   4     6040.63     7524.89    274.73 o 
   2  -7   4    17562.75    19678.95   1151.96 o 
   3  -7   4       13.55       -6.01     39.25 o 
   4  -7   4      495.33      471.65     50.18 o 
   5  -7   4      443.36      525.88     52.93 o 
   6  -7   4      661.27      577.40     59.42 o 
   7  -7   4     4096.84     3690.73    188.20 o 
   8  -7   4     7124.62     6682.87    239.24 o 
   9  -7   4      376.01      347.70    108.46 o 
  10  -7   4      101.53      106.86    102.87 o 
  11  -7   4     1381.20     1218.55    163.48 o 
  12  -7   4        3.06       15.15    118.82 o 
  -8  -6   4     3248.66     3126.91    192.99 o 
  -7  -6   4      331.31      417.08     94.10 o 
  -6  -6   4      321.39      278.63     38.91 o 
  -5  -6   4       28.68       21.75     28.68 o 
  -4  -6   4     1084.97      981.58     62.00 o 
  -3  -6   4     6979.95     7311.80    598.51 o 
  -2  -6   4    18202.60    19314.65    660.71 o 
  -1  -6   4     2593.13     2560.59     77.02 o 
   0  -6   4      126.41      222.26     38.71 o 
   1  -6   4     5211.78     6585.82    113.34 o 
   2  -6   4     4947.00     5319.91    229.28 o 
   3  -6   4     5564.21     7025.64    118.62 o 
   4  -6   4     3485.14     4303.54    100.78 o 
   5  -6   4     1531.54     1726.48     75.24 o 
   6  -6   4     1412.95     1350.13    133.18 o 
   7  -6   4     7301.76     7041.74    242.43 o 
   8  -6   4     2148.54     1937.08    154.71 o 
   9  -6   4      296.11      397.14    119.62 o 
  10  -6   4      247.87      299.85    125.20 o 
  11  -6   4       20.82       44.66    111.65 o 
  12  -6   4      460.79      535.91    138.76 o 
  -9  -5   4      483.83      486.46    106.86 o 
  -8  -5   4      443.71      477.69     92.51 o 
  -7  -5   4     1412.28     1243.27    110.05 o 
  -6  -5   4      111.35       92.41     30.80 o 
  -5  -5   4     7465.37     6530.13    231.49 o 
  -4  -5   4     2952.20     2763.28     57.69 o 
  -3  -5   4      133.47      189.88     42.67 o 
  -2  -5   4    13046.12    12812.24    150.14 o 
  -1  -5   4      502.41      607.21     42.33 o 
   0  -5   4        1.85       48.97     32.57 o 
   1  -5   4     1256.25     1252.44     52.86 o 
   2  -5   4     5672.07     5928.13    101.19 o 
   3  -5   4       84.43      119.91     40.11 o 
   4  -5   4    23775.24    25196.34    359.66 o 
   5  -5   4      327.77      315.00     86.13 o 
   6  -5   4      651.83      641.17    117.23 o 
   7  -5   4       18.60      -15.15     95.70 o 
   8  -5   4      214.13      307.83    114.84 o 
   9  -5   4       16.14       -8.77    100.48 o 
  10  -5   4     2585.06     3075.08    216.91 o 
  11  -5   4       66.14      -31.90    111.65 o 
  12  -5   4     1242.40     1210.57    192.19 o 
 -10  -4   4      685.57      642.77    106.06 o 
  -9  -4   4       55.31       57.42     75.76 o 
  -8  -4   4        9.03       55.82     70.98 o 
  -7  -4   4     2281.66     1979.35    102.44 o 
  -6  -4   4     2411.05     2292.22     53.01 o 
  -5  -4   4     4637.35     4383.72     63.12 o 
  -4  -4   4     1453.10     1514.30     36.49 o 
  -3  -4   4       78.85       34.33     23.90 o 
  -2  -4   4     1446.36     1529.77     50.06 o 
  -1  -4   4     3568.73     4692.03    385.58 o 
   0  -4   4     5368.85     6005.78    421.87 o 
   1  -4   4      717.39      501.52     37.34 o 
   2  -4   4     1151.63     1024.79     90.51 o 
   3  -4   4     2330.89     3138.88    129.99 o 
   4  -4   4      343.72      405.25     45.96 o 
   5  -4   4      605.54      689.52     69.06 o 
   6  -4   4     5489.63     6263.18    148.57 o 
   7  -4   4     3769.42     3828.69    180.23 o 
   8  -4   4     2098.91     2018.12    105.73 o 
   9  -4   4      258.95      285.89     75.20 o 
  10  -4   4      792.18      827.27     94.45 o 
  11  -4   4     1913.25     1984.07    123.21 o 
 -10  -3   4      437.11      554.25    102.87 o 
  -9  -3   4     2049.62     1553.49    118.03 o 
  -8  -3   4       35.78       13.56     58.22 o 
  -7  -3   4      981.11      949.29     41.87 o 
  -6  -3   4       20.74       27.88     26.09 o 
  -5  -3   4      863.77      863.17     31.64 o 
  -4  -3   4      296.02      244.01     19.78 o 
  -3  -3   4    11998.71    11191.02    209.74 o 
  -2  -3   4      849.46      613.31     34.69 o 
  -1  -3   4     5175.18     5500.76    249.21 o 
   0  -3   4    11389.70    12250.51    124.35 o 
   1  -3   4      108.50      131.18     35.78 o 
   2  -3   4     1007.83      983.80     47.65 o 
   3  -3   4       72.39      218.76     38.38 o 
   4  -3   4      270.28      250.63     45.39 o 
   5  -3   4     1341.60     1677.62    154.71 o 
   6  -3   4     8802.76     9101.78    168.61 o 
   7  -3   4      190.36      159.14     65.97 o 
   8  -3   4     3596.57     3546.81    284.30 o 
   9  -3   4       10.11       30.97     60.60 o 
  10  -3   4      590.69      654.83     84.29 o 
  11  -3   4      457.40      542.13     91.98 o 
 -11  -2   4      624.12      736.87    102.08 o 
 -10  -2   4      186.45      128.39     72.57 o 
  -9  -2   4      894.39      802.26     97.29 o 
  -8  -2   4        3.94      -26.02     29.47 o 
  -7  -2   4     5564.90     5439.45     81.29 o 
  -6  -2   4     7458.55     7292.04     83.17 o 
  -5  -2   4     1734.64     1841.23     40.93 o 
  -4  -2   4     1000.01     1007.84     40.63 o 
  -3  -2   4    16140.17    15076.36    305.82 o 
  -2  -2   4     5746.17     5079.94    126.00 o 
  -1  -2   4     8567.01     6850.76    240.04 o 
   0  -2   4     1337.87     1573.56     37.75 o 
   1  -2   4     1731.44     1796.30     46.52 o 
   2  -2   4       41.68       43.59     26.91 o 
   3  -2   4    12805.17    13263.19    391.96 o 
   4  -2   4     2618.94     2358.75     76.68 o 
   5  -2   4     1514.56     1597.61     88.52 o 
   6  -2   4     2858.64     3103.79    143.55 o 
   7  -2   4     1883.19     1943.41     94.73 o 
   8  -2   4     2590.93     2389.82    108.52 o 
   9  -2   4     2860.22     2865.75    126.60 o 
  10  -2   4        3.52      -10.78     63.44 o 
  11  -2   4       96.51       35.45     86.93 o 
 -11  -1   4       12.73      -23.92     63.00 o 
 -10  -1   4      322.37      397.14     82.94 o 
  -9  -1   4       85.79       69.17     46.23 o 
  -8  -1   4       85.28       78.15     33.11 o 
  -7  -1   4    15250.61    15563.54    196.58 o 
  -6  -1   4     4367.41     4247.47     66.09 o 
  -5  -1   4     4197.05     4142.54    105.19 o 
  -4  -1   4      686.00      764.24     33.27 o 
  -3  -1   4      394.66      365.25     54.23 o 
  -2  -1   4     3305.45     3166.79     98.09 o 
  -1  -1   4    27831.95    26374.56    144.57 o 
   0  -1   4    17530.87    19456.21    138.72 o 
   1  -1   4     6832.50     7156.34     87.11 o 
   2  -1   4     7757.31     6789.67     97.26 o 
   4  -1   4     8411.68     8690.22    137.31 o 
   5  -1   4     2826.41     2835.49    106.46 o 
   6  -1   4     2472.66     2732.50    104.01 o 
   7  -1   4       94.44       99.25     55.23 o 
   8  -1   4     2598.91     2452.92    108.54 o 
   9  -1   4     3520.41     3555.44    134.45 o 
  10  -1   4     2075.42     2040.73    117.15 o 
 -12   0   4       23.74       11.16     74.17 o 
 -11   0   4      279.93      428.25     85.33 o 
 -10   0   4     6517.63     6720.06    153.30 o 
  -9   0   4      126.28       88.45     42.21 o 
  -8   0   4       24.62       -6.82     37.38 o 
  -7   0   4    10533.26    11560.82    135.47 o 
  -6   0   4        2.73       26.78     29.84 o 
  -5   0   4      733.88      623.71     39.30 o 
  -4   0   4     3164.52     3169.95     51.72 o 
  -3   0   4      179.14      109.66     22.73 o 
  -2   0   4      341.01      340.51     36.29 o 
  -1   0   4    23569.72    19703.15    404.32 o 
   0   0   4       33.01       32.70     30.30 o 
   1   0   4     6640.49     7256.70     95.84 o 
   2   0   4     4636.80     4829.48     85.71 o 
   3   0   4      606.94      541.06     42.57 o 
   4   0   4      184.91      228.19     42.86 o 
   5   0   4     7237.77     7414.25    141.80 o 
   6   0   4       91.38      105.15     49.88 o 
   7   0   4     2743.22     2652.97    137.96 o 
   8   0   4     2342.53     2415.71    111.36 o 
   9   0   4      207.70      201.35     58.93 o 
  10   0   4      452.01      435.98     77.25 o 
 -12   1   4      366.88      478.49    110.85 o 
 -11   1   4     2689.84     2736.08    110.14 o 
 -10   1   4     4551.67     4831.65    129.82 o 
  -9   1   4      980.22      990.90     63.43 o 
  -8   1   4        0.10      -14.71     36.15 o 
  -7   1   4       16.32       58.13     36.11 o 
  -6   1   4       40.55       36.60     29.09 o 
  -5   1   4     6291.25     5473.45    301.02 o 
  -4   1   4    10273.52     9491.98    184.68 o 
  -3   1   4     3409.38     3076.44     52.12 o 
  -2   1   4      339.12      419.83     41.87 o 
  -1   1   4     1985.65     2382.07     72.57 o 
   0   1   4       73.20       70.18     31.90 o 
   1   1   4     1209.68     1449.02     70.18 o 
   2   1   4     2164.17     2025.11     65.11 o 
   3   1   4     5637.55     5731.05    110.78 o 
   4   1   4       79.70       72.01     38.06 o 
   5   1   4     1497.72     1500.33     71.32 o 
   6   1   4     2103.07     2019.18     88.51 o 
   7   1   4      657.94      644.75     66.59 o 
   8   1   4      114.90      120.42     56.06 o 
   9   1   4      373.79      347.24     70.99 o 
 -12   2   4      225.32      318.99     98.09 o 
 -11   2   4     1415.57     1509.63    135.57 o 
 -10   2   4      459.56      405.92     88.52 o 
  -9   2   4       13.34       34.74     36.32 o 
  -8   2   4     7995.09     7606.56    111.07 o 
  -7   2   4      214.52      175.82     34.08 o 
  -6   2   4     3582.32     3543.72     68.13 o 
  -5   2   4     9211.22     8193.31    244.17 o 
  -4   2   4        4.48       28.26     22.38 o 
  -3   2   4      480.70      377.97     27.38 o 
  -2   2   4     1780.22     1628.59     52.36 o 
  -1   2   4      265.10      247.22     40.67 o 
   0   2   4     5144.57     5418.07    140.36 o 
   1   2   4     3735.80     4038.43    125.20 o 
   2   2   4      138.72      107.66     51.04 o 
   3   2   4    12743.00    12827.44    246.42 o 
   4   2   4       21.04       55.01     39.19 o 
   5   2   4       47.53       42.07     41.06 o 
   6   2   4        8.28       19.99     40.29 o 
   7   2   4      245.82      224.16     55.82 o 
   8   2   4        1.87      -49.06     49.06 o 
 -12   3   4      191.62      178.64     94.10 o 
 -11   3   4      737.92      883.61    118.03 o 
 -10   3   4     1328.58     1272.89     82.54 o 
  -9   3   4      119.20      121.86     50.18 o 
  -8   3   4     6558.24     6318.53    138.06 o 
  -7   3   4     4649.12     4560.58     80.16 o 
  -6   3   4     2698.58     2179.05    109.13 o 
  -5   3   4        2.26       -6.38     25.67 o 
  -4   3   4       60.10       49.85     24.91 o 
  -3   3   4       73.87       38.96     24.69 o 
  -2   3   4    10932.46    10700.15    133.78 o 
  -1   3   4     6933.79     6469.39    239.24 o 
   0   3   4     7764.01     6625.45    163.48 o 
   1   3   4      359.12      317.40     55.82 o 
   2   3   4     3957.81     3671.59    137.96 o 
   3   3   4     2901.22     2776.24     89.09 o 
   4   3   4     1301.76     1243.13     67.08 o 
   5   3   4      962.60      857.76     73.77 o 
   6   3   4     1106.84     1045.39     83.74 o 
   7   3   4      287.66      243.20     57.23 o 
   8   3   4      481.28      416.34     72.38 o 
 -12   4   4     1158.64     1322.22    141.95 o 
 -11   4   4      453.44      563.82    107.66 o 
 -10   4   4     3420.56     3188.62    132.78 o 
  -9   4   4      257.65      333.43     55.42 o 
  -8   4   4       10.18       46.86     49.02 o 
  -7   4   4      909.31      911.62     85.73 o 
  -6   4   4     4192.32     3788.48    101.96 o 
  -5   4   4     3130.98     2657.54    186.38 o 
  -4   4   4     9355.56     9369.86    328.63 o 
  -3   4   4      365.60      382.95     42.55 o 
  -2   4   4       94.64       78.66     34.51 o 
  -1   4   4    19070.47    17995.77    185.44 o 
   0   4   4     6855.62     6713.97    138.76 o 
   1   4   4      387.67      385.36     36.98 o 
   2   4   4      233.09      209.74     69.38 o 
   3   4   4      742.22      728.10     83.74 o 
   4   4   4     1088.83      992.54     67.38 o 
   5   4   4     6283.78     5869.44    209.74 o 
   6   4   4      734.79      564.31     62.52 o 
   7   4   4       65.86       35.09     53.54 o 
 -12   5   4      890.54      748.83    122.81 o 
 -11   5   4      564.66      591.73    110.05 o 
 -10   5   4     2397.51     2396.89    107.42 o 
  -9   5   4     2326.24     2235.08    101.59 o 
  -8   5   4       68.73       68.26     42.54 o 
  -7   5   4     1928.86     1639.35     81.48 o 
  -6   5   4     3930.49     3826.30    108.96 o 
  -5   5   4       20.13        5.17     40.98 o 
  -4   5   4    16059.19    16399.42    268.62 o 
  -3   5   4      321.62      355.92     47.92 o 
  -2   5   4      364.09      449.64     46.79 o 
  -1   5   4     1674.92     1702.69    134.38 o 
   0   5   4     1165.45      976.91     90.12 o 
   1   5   4        2.18       18.34     54.23 o 
   2   5   4     5634.80     5000.19    172.26 o 
   3   5   4     1295.21     1105.31    104.47 o 
   4   5   4      103.81       82.14     43.94 o 
   5   5   4     2111.90     2085.17    100.33 o 
   6   5   4       15.38      -25.10     47.65 o 
 -12   6   4      312.17      259.18    103.67 o 
 -11   6   4      333.89      438.71     82.54 o 
 -10   6   4     2138.41     2074.35    102.58 o 
  -9   6   4     3761.83     3725.82    169.86 o 
  -8   6   4     1555.28     1611.96     88.20 o 
  -7   6   4     2641.94     2584.38     99.75 o 
  -6   6   4      570.94      426.94     58.88 o 
  -5   6   4     2492.15     2470.52    103.27 o 
  -4   6   4     3110.27     2831.69    149.53 o 
  -3   6   4     3717.76     3537.80    102.58 o 
  -2   6   4      290.93      324.52     56.22 o 
  -1   6   4      388.68      320.59     66.19 o 
   0   6   4     5028.16     4699.54    181.03 o 
   1   6   4     1370.09     1087.76     98.09 o 
   2   6   4     1201.07      974.52     97.29 o 
   3   6   4      107.87      126.00     74.17 o 
   4   6   4       88.84       79.96     50.71 o 
   5   6   4      228.97      141.40     56.31 o 
 -12   7   4      215.44      220.10    108.46 o 
 -11   7   4      596.08      650.16     78.85 o 
 -10   7   4     1439.56     1444.97     96.15 o 
  -9   7   4      129.58      136.11     53.67 o 
  -8   7   4     2493.67     2393.33    105.34 o 
  -7   7   4     1152.95     1189.19     80.73 o 
  -6   7   4      303.44      296.72     56.00 o 
  -5   7   4     1411.34     1395.98     79.21 o 
  -4   7   4     2249.21     2279.37     92.20 o 
  -3   7   4      415.14      411.51     78.55 o 
  -2   7   4     4755.40     4548.82    177.04 o 
  -1   7   4      167.88      136.37     65.39 o 
   0   7   4      366.67      393.95     82.94 o 
   1   7   4      256.32      164.28     68.58 o 
   2   7   4        7.25      -59.01     61.41 o 
   3   7   4       15.92       11.16     69.38 o 
   4   7   4     2568.13     2696.37    122.04 o 
 -11   8   4      974.40     1058.35     93.54 o 
 -10   8   4       61.12       68.08     58.34 o 
  -9   8   4        2.64      -51.71     51.71 o 
  -8   8   4        0.01       23.07     53.67 o 
  -7   8   4      784.83      774.92     74.84 o 
  -6   8   4     1935.75     1910.24     98.64 o 
  -5   8   4     3368.53     3360.12    118.11 o 
  -4   8   4      786.93      817.40     67.95 o 
  -3   8   4      129.05      106.06     67.79 o 
  -2   8   4      343.96      357.27     81.34 o 
  -1   8   4      397.42      404.32     83.74 o 
   0   8   4     1157.25     1439.45    136.37 o 
   1   8   4     2452.70     2234.53    149.13 o 
   2   8   4      149.54      169.07     78.15 o 
 -11   9   4      808.66      849.75     92.75 o 
 -10   9   4      640.78      668.44     84.70 o 
  -9   9   4     3094.56     3094.39    264.76 o 
  -8   9   4      217.34      276.10     67.39 o 
  -7   9   4      487.76      577.08     73.14 o 
  -6   9   4     4375.76     4406.06    143.68 o 
  -5   9   4      258.40      242.43     78.15 o 
  -4   9   4       47.06       14.35     65.39 o 
  -3   9   4      788.07      731.29    102.87 o 
  -2   9   4      349.11      383.59     85.33 o 
  -1   9   4       68.33       74.17     72.57 o 
   0   9   4     4014.11     3946.72    205.75 o 
   1   9   4      453.90      464.93    102.08 o 
  -9  10   4     4941.23     4967.36    174.37 o 
  -8  10   4        1.50       26.05     61.31 o 
  -7  10   4       23.63       -1.41     58.56 o 
  -6  10   4        2.71       15.15     81.34 o 
  -5  10   4      319.81      328.56     92.51 o 
  -4  10   4      318.06      354.08     89.32 o 
  -3  10   4     3972.15     4292.83    223.29 o 
  -2  10   4        7.17       62.20     80.55 o 
   3 -14   5       10.81       52.63     88.52 o 
   4 -14   5      323.53      281.51     99.68 o 
   5 -14   5      568.34      651.54    118.82 o 
   6 -14   5      495.91      475.30    110.05 o 
   7 -14   5      300.95      240.04    104.47 o 
   0 -13   5      135.79      122.01     82.14 o 
   1 -13   5        2.26       50.24     81.34 o 
   2 -13   5      909.09      889.19    115.63 o 
   3 -13   5       27.41      -20.73     74.17 o 
   4 -13   5       28.55       74.17     74.96 o 
   5 -13   5      895.70     1023.96    127.60 o 
   6 -13   5       52.03      124.41     84.53 o 
   7 -13   5      113.52       51.04     84.53 o 
   8 -13   5     1045.71      959.37    129.99 o 
   9 -13   5      744.92      640.38    124.41 o 
  -2 -12   5       17.90       29.51     86.13 o 
  -1 -12   5      731.85      762.85     77.46 o 
   0 -12   5       16.68      -22.42     51.23 o 
   1 -12   5      960.02     1086.21     82.89 o 
   2 -12   5     1555.47     1400.37    131.58 o 
   3 -12   5      223.44      216.91     86.13 o 
   4 -12   5        8.96       35.89     78.15 o 
   5 -12   5      733.33      862.07    110.85 o 
   6 -12   5      733.49      731.29    105.27 o 
   7 -12   5     1298.62     1046.29    125.20 o 
   9 -12   5       10.37       32.70     93.31 o 
  10 -12   5      274.94      338.13    115.63 o 
  -3 -11   5      115.36       -6.38     70.98 o 
  -2 -11   5     2552.18     2553.07    215.32 o 
  -1 -11   5       92.58      104.67     52.54 o 
   0 -11   5       22.94       17.73     49.32 o 
   1 -11   5     1981.82     2213.34    101.43 o 
   2 -11   5       79.25      127.59     65.39 o 
   3 -11   5        9.70      -22.33     73.37 o 
   4 -11   5     1820.41     1700.22    130.79 o 
   5 -11   5     3598.53     3617.36    187.41 o 
   6 -11   5        7.29       82.94     79.75 o 
   7 -11   5     3036.13     3112.56    184.22 o 
   8 -11   5      497.96      427.45    102.87 o 
   9 -11   5      105.88      157.10     88.52 o 
  10 -11   5       28.34       18.34    102.87 o 
  11 -11   5      841.61      663.50    132.38 o 
  -5 -10   5     1598.00     1675.50    160.29 o 
  -4 -10   5      125.26      156.31     78.15 o 
  -3 -10   5      724.43      816.64     98.49 o 
  -2 -10   5     1147.95     1171.75     80.63 o 
  -1 -10   5       27.91       15.55     46.73 o 
   0 -10   5       85.01       51.59     48.85 o 
   1 -10   5      564.40      704.75     65.13 o 
   2 -10   5        7.52       46.73     45.64 o 
   3 -10   5      952.77     1043.37     70.49 o 
   4 -10   5     3929.03     4102.34    116.65 o 
   5 -10   5      186.88      258.38     87.72 o 
   6 -10   5       83.41      154.71     80.55 o 
   7 -10   5      514.31      539.10     95.70 o 
   8 -10   5      322.12      217.71     93.31 o 
   9 -10   5        4.25      -17.54     92.51 o 
  10 -10   5      336.73      227.28    102.08 o 
  11 -10   5        2.89      -43.06    102.87 o 
  -6  -9   5     1975.26     2079.03    170.66 o 
  -5  -9   5      941.92      938.63    119.62 o 
  -4  -9   5        7.99       61.41     76.56 o 
  -3  -9   5      399.50      505.25     62.87 o 
  -2  -9   5        4.51       -5.26     44.60 o 
  -1  -9   5       30.97      -29.48     39.46 o 
   0  -9   5     2025.55     2150.14     91.82 o 
   1  -9   5     2697.81     2889.41    105.60 o 
   2  -9   5      875.82     1040.50    124.41 o 
   3  -9   5      127.23      206.71     54.14 o 
   4  -9   5      585.02      669.69     62.82 o 
   5  -9   5     1503.10     1503.32     77.08 o 
   6  -9   5       36.85       94.19     46.74 o 
   7  -9   5      670.46      664.30    108.46 o 
   8  -9   5       83.24      189.00     91.71 o 
   9  -9   5        2.64      101.28     90.91 o 
  10  -9   5       19.00      -22.33    100.48 o 
  11  -9   5     2150.34     1730.53    181.03 o 
  -7  -8   5       70.92       82.14     86.13 o 
  -6  -8   5      733.01      578.97    101.28 o 
  -5  -8   5       10.86       39.87     77.36 o 
  -4  -8   5       85.67      147.07     49.62 o 
  -3  -8   5     1019.14      989.20     66.19 o 
  -2  -8   5      319.01      389.14     55.71 o 
  -1  -8   5     1406.99     1552.20     78.14 o 
   0  -8   5     4902.35     5785.01    323.38 o 
   1  -8   5       38.07      108.65     51.08 o 
   2  -8   5     2920.86     3341.16    297.46 o 
   3  -8   5       34.53       18.47     44.76 o 
   4  -8   5      133.40      142.17     47.27 o 
   5  -8   5      684.58      761.37     60.93 o 
   6  -8   5      564.77      645.64     64.18 o 
   7  -8   5       11.04      127.60     98.89 o 
   8  -8   5     2002.80     2170.74    169.86 o 
   9  -8   5      134.10      104.47    111.65 o 
  10  -8   5      743.93      708.16    128.39 o 
  11  -8   5      459.26      480.88    126.80 o 
  -8  -7   5      147.82      144.34     77.36 o 
  -7  -7   5        0.81       98.89     81.34 o 
  -6  -7   5      205.66      134.77     82.14 o 
  -5  -7   5      222.92      252.62     34.92 o 
  -4  -7   5       88.53       96.03     61.41 o 
  -3  -7   5      960.58      988.91     81.34 o 
  -2  -7   5     6002.39     6581.80    208.14 o 
  -1  -7   5      855.70     1016.86     60.32 o 
   0  -7   5     2519.42     2718.63    112.05 o 
   1  -7   5      442.01      392.53     50.64 o 
   2  -7   5     1293.36     1402.05     67.60 o 
   3  -7   5     4259.34     4834.31    224.09 o 
   4  -7   5     3371.46     2872.96     88.22 o 
   5  -7   5     1659.64     1820.48     81.31 o 
   6  -7   5      403.92      378.36     61.10 o 
   7  -7   5     5707.75     5930.05    230.47 o 
   8  -7   5      314.97      295.86    121.22 o 
   9  -7   5     1127.67      894.77    137.17 o 
  10  -7   5       26.83      -39.08    102.87 o 
  11  -7   5      684.64      578.17    136.37 o 
  -8  -6   5       70.21      122.01     81.34 o 
  -7  -6   5      559.38      618.84    100.48 o 
  -6  -6   5       34.41       95.70     82.94 o 
  -5  -6   5     1757.98     1837.57     58.52 o 
  -4  -6   5      340.43      309.19     82.54 o 
  -3  -6   5     2531.28     2481.43     79.49 o 
  -2  -6   5     3931.99     4521.59    123.61 o 
  -1  -6   5     2249.92     2620.76    111.65 o 
   0  -6   5     4405.79     5543.62    242.43 o 
   1  -6   5     1335.22     1578.48     64.33 o 
   2  -6   5     1337.95     1665.26    190.60 o 
   3  -6   5       39.15      109.96     43.71 o 
   4  -6   5     9522.31    10031.01    156.24 o 
   5  -6   5      444.31      596.58    105.67 o 
   6  -6   5     6738.53     6589.57    228.88 o 
   7  -6   5      129.10      102.87    113.24 o 
   8  -6   5       47.98       -7.97    108.46 o 
   9  -6   5      388.91      397.14    127.60 o 
  10  -6   5     2177.63     2597.39    212.93 o 
  11  -6   5      177.42      396.35    132.38 o 
  -9  -5   5       41.47       42.27     76.56 o 
  -8  -5   5      231.26      117.23     74.17 o 
  -7  -5   5     1038.15     1109.29    118.82 o 
  -6  -5   5     1539.85     1441.04    117.23 o 
  -5  -5   5     2675.78     2605.01     53.13 o 
  -4  -5   5     2032.93     1738.01     64.10 o 
  -3  -5   5     3313.41     3677.40    404.72 o 
  -2  -5   5        2.21       -5.11     33.49 o 
  -1  -5   5    14727.57    15263.47    975.32 o 
   0  -5   5     1956.65     2086.25     66.00 o 
   1  -5   5     2498.88     2789.29    156.31 o 
   2  -5   5      362.57      440.65     45.30 o 
   3  -5   5     8497.56     9291.89    159.50 o 
   4  -5   5      101.71      109.25     78.15 o 
   5  -5   5     2190.90     2203.43    143.55 o 
   6  -5   5        6.93        8.67     66.59 o 
   7  -5   5      861.64      877.22     80.63 o 
   8  -5   5      168.49      220.12     76.96 o 
   9  -5   5      466.16      384.69     72.68 o 
  10  -5   5      581.17      555.81    127.60 o 
  11  -5   5       12.70      -41.70     65.52 o 
 -10  -4   5      480.72      498.42    104.47 o 
  -9  -4   5     1214.47     1113.28    114.84 o 
  -8  -4   5      153.77      106.86     81.34 o 
  -7  -4   5      895.21      887.59    104.47 o 
  -6  -4   5     1623.85     1544.69     62.96 o 
  -5  -4   5     5121.01     4640.27     62.11 o 
  -4  -4   5     5028.75     4700.86     63.99 o 
  -3  -4   5     6577.77     6324.80    102.08 o 
  -2  -4   5     4801.14     5300.32    167.47 o 
  -1  -4   5     1833.51     1929.51     53.35 o 
   0  -4   5     6126.74     6268.07    170.26 o 
   1  -4   5     1607.03     1750.81     67.79 o 
   2  -4   5     5537.97     6154.88    148.73 o 
   3  -4   5      270.43      242.19     40.32 o 
   4  -4   5      534.17      678.12     55.82 o 
   5  -4   5     2907.08     2920.64    105.03 o 
   6  -4   5     2495.49     2290.21    100.36 o 
   7  -4   5      150.98      132.01    109.65 o 
   8  -4   5        0.29       13.05     62.22 o 
   9  -4   5      359.75      350.37     76.93 o 
  10  -4   5      541.14      512.42     82.03 o 
  11  -4   5       44.03      -21.34     79.61 o 
 -10  -3   5      417.36      423.46     86.93 o 
  -9  -3   5      377.06      255.99     75.76 o 
  -8  -3   5     2239.81     2313.49    142.75 o 
  -7  -3   5      149.66      211.47     45.98 o 
  -6  -3   5      693.85      695.82     35.76 o 
  -5  -3   5     2646.02     2439.75    112.57 o 
  -4  -3   5       58.76       61.54     19.34 o 
  -3  -3   5     3923.51     4165.46    114.04 o 
  -2  -3   5     2670.37     2611.59     41.38 o 
  -1  -3   5     5583.15     5861.98    195.78 o 
   0  -3   5       63.08       62.32     29.49 o 
   1  -3   5       76.22       76.66     24.02 o 
   2  -3   5      312.38      428.89     39.85 o 
   3  -3   5    11204.93    12146.87    158.72 o 
   4  -3   5      272.36      383.68     50.18 o 
   5  -3   5       27.69       57.47     46.52 o 
   6  -3   5      100.02      141.52     55.18 o 
   7  -3   5      280.58      322.29     69.08 o 
   8  -3   5       61.82       65.01     61.17 o 
   9  -3   5     2309.71     2257.68    161.09 o 
  10  -3   5      123.97       81.87     72.15 o 
  11  -3   5       14.46      -27.87    106.86 o 
 -11  -2   5      697.93      666.69    105.27 o 
 -10  -2   5       21.66       -5.58     66.99 o 
  -9  -2   5      187.83      167.49     47.53 o 
  -8  -2   5      622.45      649.23     70.58 o 
  -7  -2   5     1538.10     1610.43     80.00 o 
  -6  -2   5     1143.56     1083.38     41.53 o 
  -5  -2   5      530.82      496.21     35.63 o 
  -4  -2   5      465.56      269.35     51.44 o 
  -3  -2   5       38.27      135.57     52.63 o 
  -2  -2   5       22.01       45.46     48.65 o 
  -1  -2   5     6599.48     5904.12     56.20 o 
   0  -2   5     6953.75     6304.85    134.58 o 
   1  -2   5       13.26       73.07     25.36 o 
   2  -2   5     1676.62     1760.35     90.12 o 
   3  -2   5       14.34       80.15     33.83 o 
   4  -2   5       99.90       75.69     39.75 o 
   5  -2   5      493.49      617.74     59.21 o 
   6  -2   5     3897.32     4278.64    144.74 o 
   7  -2   5       53.89       69.38     54.13 o 
   8  -2   5     1926.32     2075.87    106.29 o 
   9  -2   5     1953.86     2036.91    113.33 o 
  10  -2   5      707.13      658.87     87.62 o 
 -11  -1   5      251.72      269.55     76.56 o 
 -10  -1   5     1590.11     1651.68     87.69 o 
  -9  -1   5      129.31      152.36     49.90 o 
  -8  -1   5      159.89      117.18     45.42 o 
  -7  -1   5      855.53      860.58     51.30 o 
  -6  -1   5       10.45       -5.46     29.79 o 
  -5  -1   5     1126.01     1085.47     78.36 o 
  -4  -1   5     5631.69     5118.22    146.74 o 
  -3  -1   5      897.43      783.12     70.18 o 
  -2  -1   5     1499.63     1584.01     54.75 o 
  -1  -1   5     4502.49     4113.58     87.82 o 
   0  -1   5      800.09      690.69     52.23 o 
   1  -1   5      115.84      102.09     26.22 o 
   2  -1   5      545.21      650.56     42.86 o 
   3  -1   5     3045.72     2970.54     81.47 o 
   4  -1   5      916.73      972.49     60.89 o 
   5  -1   5     6905.49     6702.11    140.13 o 
   6  -1   5     2062.70     2250.49     96.71 o 
   7  -1   5      112.51      102.64     51.87 o 
   8  -1   5     1793.08     1881.08    173.05 o 
   9  -1   5       63.70       88.94     59.74 o 
  10  -1   5       42.34      -17.93     57.80 o 
 -11   0   5     1571.27     1610.03    191.00 o 
 -10   0   5     1516.96     1660.30     88.02 o 
  -9   0   5       63.20       58.41     43.38 o 
  -8   0   5       29.36       46.66     42.85 o 
  -7   0   5     1144.91     1195.31     86.30 o 
  -6   0   5      109.38      101.51     29.05 o 
  -5   0   5     8582.10     8360.91    206.92 o 
  -4   0   5    20653.23    18947.66    320.40 o 
  -3   0   5       72.90       94.94     72.97 o 
  -2   0   5       60.19       65.81     24.11 o 
  -1   0   5     1043.82      955.17     46.25 o 
   0   0   5      243.92      278.97     22.25 o 
   1   0   5        9.89       79.75     27.63 o 
   2   0   5    14014.93    14664.71    165.22 o 
   3   0   5       47.33       21.98     33.82 o 
   4   0   5      640.47      655.67     57.42 o 
   5   0   5     1547.85     1661.93     80.91 o 
   6   0   5      134.05      137.17     49.34 o 
   7   0   5       27.01       44.88     52.93 o 
   8   0   5      251.96      236.03     64.73 o 
   9   0   5        1.56       36.68     54.70 o 
 -12   1   5      217.89      126.80     99.68 o 
 -11   1   5      968.25      968.94    114.04 o 
 -10   1   5      511.58      566.58     67.39 o 
  -9   1   5      395.89      417.64     52.34 o 
  -8   1   5     5534.85     5380.14    184.10 o 
  -7   1   5     1315.74     1214.66     49.24 o 
  -6   1   5      347.59      351.80     35.80 o 
  -5   1   5    27292.51    25556.97    384.35 o 
  -4   1   5      134.53       77.17     23.40 o 
  -3   1   5     1276.45     1147.01     44.68 o 
  -2   1   5     3524.08     3752.55     76.56 o 
  -1   1   5     5259.81     6947.63    153.12 o 
   0   1   5     2032.46     1707.40     73.37 o 
   1   1   5    13805.38    11908.75    207.34 o 
   2   1   5     2867.49     2579.81     74.99 o 
   3   1   5      216.61      183.43     40.04 o 
   4   1   5        5.08       48.23     42.85 o 
   5   1   5      906.19      898.93     62.59 o 
   6   1   5      100.94      116.35     49.34 o 
   7   1   5      204.88      149.07     54.10 o 
   8   1   5      702.56      748.95     79.21 o 
   9   1   5      479.76      504.71     78.85 o 
 -12   2   5      460.44      421.87    106.86 o 
 -11   2   5      860.85      794.29    105.27 o 
 -10   2   5      548.34      559.83     93.31 o 
  -9   2   5       42.01       70.98     67.79 o 
  -8   2   5     7730.66     7253.57    161.58 o 
  -7   2   5       48.39       46.18     47.54 o 
  -6   2   5     1138.73      972.16     43.37 o 
  -5   2   5        9.46        6.32     25.26 o 
  -4   2   5      382.50      334.97     31.36 o 
  -3   2   5       47.04       42.75     23.27 o 
  -2   2   5    16361.81    16023.74    224.09 o 
  -1   2   5       27.04       19.14     41.47 o 
   0   2   5       16.16       25.52     42.27 o 
   1   2   5     1702.22     1846.96     98.89 o 
   2   2   5      564.62      517.81     39.79 o 
   3   2   5       16.34      -27.68     40.32 o 
   4   2   5      938.88      989.96     63.42 o 
   5   2   5      296.02      263.76     49.61 o 
   6   2   5      322.73      393.51    122.81 o 
   7   2   5      315.15      299.51     60.33 o 
   8   2   5      236.82      280.26     69.06 o 
 -12   3   5      555.39      605.29    111.65 o 
 -11   3   5      961.93      930.66    111.65 o 
 -10   3   5       82.78       17.54     73.37 o 
  -9   3   5      595.24      547.91     59.77 o 
  -8   3   5      178.04      181.18     49.02 o 
  -7   3   5      191.48      216.04     35.24 o 
  -6   3   5      324.62      295.40     35.22 o 
  -5   3   5     3774.29     3212.00     70.43 o 
  -4   3   5     1960.53     1555.62     60.84 o 
  -3   3   5       68.13       16.12     26.21 o 
  -2   3   5      406.44      437.33     41.94 o 
  -1   3   5     1578.34     1580.60     86.93 o 
   0   3   5      854.39      870.05     76.56 o 
   1   3   5     2673.53     2418.75    110.05 o 
   2   3   5      772.25      730.49     82.94 o 
   3   3   5        4.11      -20.91     40.41 o 
   4   3   5      106.34       23.81     42.50 o 
   5   3   5     3065.14     2795.28    104.30 o 
   6   3   5      233.53      251.75     54.13 o 
   7   3   5      462.35      398.76     63.91 o 
 -12   4   5      504.92      405.12    109.25 o 
 -11   4   5       91.14      -14.35     75.76 o 
 -10   4   5       80.98       61.41     71.77 o 
  -9   4   5     1349.04     1309.26     79.07 o 
  -8   4   5      205.16      266.55     51.91 o 
  -7   4   5      735.60      694.67     62.60 o 
  -6   4   5     5142.13     4933.08    116.91 o 
  -5   4   5      249.80      212.73     43.47 o 
  -4   4   5      575.77      450.43     39.16 o 
  -3   4   5     1601.13     1558.62     66.51 o 
  -2   4   5     3085.58     2919.08     83.11 o 
  -1   4   5      103.75      105.05     37.81 o 
   0   4   5     4113.41     4320.75    175.45 o 
   1   4   5     1028.17     1007.22     92.51 o 
   2   4   5     3245.62     2799.95    132.38 o 
   3   4   5       13.66       32.10     39.42 o 
   4   4   5     1763.00     1637.30     83.74 o 
   5   4   5     1780.32     1716.66     92.47 o 
   6   4   5      414.19      317.99     57.88 o 
 -12   5   5      321.49      274.33     95.70 o 
 -11   5   5       14.87       35.09     77.36 o 
 -10   5   5      602.61      530.32    106.86 o 
  -9   5   5     1827.73     1756.17    129.19 o 
  -8   5   5      482.05      480.47     58.01 o 
  -7   5   5      233.24      224.63     49.85 o 
  -6   5   5        8.73      -30.95     45.74 o 
  -5   5   5      290.30      222.81     50.15 o 
  -4   5   5     2425.20     2519.41    144.74 o 
  -3   5   5     8044.57     8351.25    147.23 o 
  -2   5   5       12.36      -36.35     39.04 o 
  -1   5   5      285.56      286.87     44.85 o 
   0   5   5     1873.16     2190.67    142.75 o 
   1   5   5     1914.22     1878.06    123.61 o 
   2   5   5      899.56      683.44     85.33 o 
   3   5   5     1623.82     1359.50     76.67 o 
   4   5   5     1104.66     1028.76     75.51 o 
   5   5   5        8.75       33.63     54.63 o 
 -12   6   5      488.24      610.87    123.61 o 
 -11   6   5       78.74      156.31     86.13 o 
 -10   6   5      591.31      535.19     64.58 o 
  -9   6   5       25.06       71.21     50.15 o 
  -8   6   5      895.64      924.78     74.45 o 
  -7   6   5     1026.23     1019.26     72.09 o 
  -6   6   5     2606.75     2499.37     98.29 o 
  -5   6   5        7.21       11.91     40.65 o 
  -4   6   5     1777.76     1665.77     78.65 o 
  -3   6   5      920.95      944.79     64.48 o 
  -2   6   5     2832.69     2822.83     93.10 o 
  -1   6   5      228.42      233.66     68.58 o 
   0   6   5     1440.72     1327.00    110.85 o 
   1   6   5      861.81      878.02     96.49 o 
   2   6   5      463.85      378.00     78.15 o 
   3   6   5     1374.55     1104.51    102.87 o 
   4   6   5      766.88      720.93     73.02 o 
 -11   7   5       38.17       -4.78     85.33 o 
 -10   7   5      213.82      218.31     61.47 o 
  -9   7   5      486.88      430.67     64.28 o 
  -8   7   5       34.98      103.96     50.75 o 
  -7   7   5     7286.90     7440.54    170.00 o 
  -6   7   5       74.06       67.99     49.71 o 
  -5   7   5      797.17      720.89     65.65 o 
  -4   7   5     1127.22     1013.90     69.92 o 
  -3   7   5      387.47      453.77     86.13 o 
  -2   7   5      139.05      101.28     64.60 o 
  -1   7   5      257.10      267.16     79.75 o 
   0   7   5      711.50      519.16     86.93 o 
   1   7   5      231.14      132.38     74.17 o 
   2   7   5      286.79      249.61     81.34 o 
   3   7   5      140.12      116.41     49.34 o 
 -11   8   5      727.79      651.54    131.58 o 
 -10   8   5     2341.39     2351.98    121.14 o 
  -9   8   5      287.86      333.01     64.82 o 
  -8   8   5      384.52      392.55     67.86 o 
  -7   8   5      879.90      869.49     76.93 o 
  -6   8   5      814.57      733.86     73.79 o 
  -5   8   5      158.08      159.32     52.12 o 
  -4   8   5      710.05      757.60    106.86 o 
  -3   8   5      193.93      244.83     74.96 o 
  -2   8   5        4.43       -9.57     64.60 o 
  -1   8   5      406.51      469.71     88.52 o 
   0   8   5     1017.61      883.61    103.67 o 
   1   8   5       28.01      -60.61     76.56 o 
 -10   9   5      103.27       45.45     65.17 o 
  -9   9   5      840.77      801.14     89.02 o 
  -8   9   5        7.18      -33.07     54.42 o 
  -7   9   5       99.34       90.73     57.79 o 
  -6   9   5      205.34      248.33     63.44 o 
  -5   9   5     1001.48      858.09    109.25 o 
  -4   9   5       25.88      -58.22     72.57 o 
  -3   9   5     1826.87     1475.34    128.39 o 
  -2   9   5        0.77      -19.94     71.77 o 
  -1   9   5      367.81      421.07    118.82 o 
  -8  10   5      375.65      540.20     82.33 o 
  -7  10   5      343.02      398.74     98.89 o 
  -6  10   5      816.19      837.35    118.82 o 
  -5  10   5      111.80       81.34     82.14 o 
  -4  10   5     1206.34     1264.80    141.15 o 
   3 -14   6       68.38      106.06     88.52 o 
   4 -14   6        2.60       16.75     78.95 o 
   5 -14   6      345.32      328.56    100.48 o 
   6 -14   6        4.47      -42.27     80.55 o 
   7 -14   6     1896.27     1814.26    167.47 o 
   0 -13   6      107.30      140.36     90.91 o 
   1 -13   6       11.75       79.75     78.15 o 
   2 -13   6        7.86       -4.78     73.37 o 
   3 -13   6       49.99       37.48     84.53 o 
   4 -13   6     1236.00     1383.63    138.76 o 
   5 -13   6      811.93      799.07    117.23 o 
   6 -13   6      120.96      220.10     89.32 o 
   7 -13   6       35.78       83.74     85.33 o 
   8 -13   6     2051.63     1488.10    146.74 o 
   9 -13   6      166.90      112.44    100.48 o 
  -2 -12   6       79.02       12.76     84.53 o 
  -1 -12   6       32.33       47.45     56.95 o 
   0 -12   6      356.98      369.23     82.54 o 
   1 -12   6      110.36      126.33     55.29 o 
   2 -12   6      228.56      283.70     59.20 o 
   3 -12   6      783.97      716.14    106.06 o 
   4 -12   6       56.70       99.68     74.96 o 
   5 -12   6     1505.03     1646.00    137.17 o 
   7 -12   6     1147.52     1128.43    134.77 o 
   8 -12   6       17.91       57.42     82.94 o 
   9 -12   6      297.44      330.95    109.25 o 
  10 -12   6        0.94       46.25    101.28 o 
  -3 -11   6      197.16      271.94     92.51 o 
  -2 -11   6        7.39       31.90     78.95 o 
  -1 -11   6       27.51       64.25     53.83 o 
   0 -11   6      493.99      608.57     66.51 o 
   1 -11   6      684.85      779.43     72.45 o 
   2 -11   6     1332.06     1305.81     79.46 o 
   3 -11   6       13.29      -44.79     46.52 o 
   4 -11   6     1221.33     1212.97    117.23 o 
   5 -11   6      570.92      478.49     84.53 o 
   6 -11   6      616.01      731.29    110.05 o 
   7 -11   6      136.35      133.98     87.72 o 
   8 -11   6      407.93      513.58    102.08 o 
   9 -11   6       77.09       79.75     92.51 o 
  10 -11   6      835.23      897.16    144.34 o 
  -5 -10   6      460.10      443.40    116.43 o 
  -4 -10   6     1598.45     1611.70    153.12 o 
  -3 -10   6       55.15       34.29     74.96 o 
  -2 -10   6     2079.57     2150.21     95.13 o 
  -1 -10   6      104.09      119.35     49.90 o 
   0 -10   6     1062.59     1242.13    101.68 o 
   1 -10   6     4646.23     5761.03    230.87 o 
   2 -10   6     1819.86     2130.76     95.57 o 
   3 -10   6     1850.20     1917.55     89.38 o 
   4 -10   6       12.84      -21.84     61.80 o 
   5 -10   6      296.60      327.99     51.23 o 
   6 -10   6      140.67      222.50     87.72 o 
   7 -10   6     3593.32     3268.07    175.45 o 
   8 -10   6      619.90      706.57    116.43 o 
   9 -10   6      235.11      287.89    101.28 o 
  10 -10   6      480.55      358.07    125.20 o 
  11 -10   6       47.30      169.07    121.22 o 
  -6  -9   6      187.59      163.48     98.09 o 
  -5  -9   6        3.42       -7.18     71.77 o 
  -4  -9   6     1065.77     1088.56    125.20 o 
  -3  -9   6     1230.62     1269.59    122.81 o 
  -2  -9   6     1092.60     1206.40     77.78 o 
  -1  -9   6     1022.08     1119.62     72.81 o 
   0  -9   6     1913.62     2052.19    110.05 o 
   1  -9   6      491.63      504.30     65.26 o 
   2  -9   6     2768.05     3196.73    105.94 o 
   3  -9   6       36.56      -19.73     48.72 o 
   4  -9   6     1158.26     1253.11    159.50 o 
   5  -9   6     1193.75     1150.04    106.86 o 
   6  -9   6      991.42      818.83     64.57 o 
   7  -9   6     1712.56     1532.94     81.81 o 
   8  -9   6      442.66      496.03    119.62 o 
   9  -9   6       66.12       -4.78     93.31 o 
  10  -9   6     1039.52     1297.50    165.08 o 
  11  -9   6      239.66      266.36    126.80 o 
  -7  -8   6      736.84      790.30    118.03 o 
  -6  -8   6      976.27      834.16    115.63 o 
  -5  -8   6       46.06      -23.13     77.36 o 
  -4  -8   6        2.85      -26.32     73.37 o 
  -3  -8   6     1018.48      973.82     78.55 o 
  -2  -8   6      656.16      800.22     62.70 o 
  -1  -8   6     2153.42     2484.26     89.82 o 
   0  -8   6      838.51     1022.32     70.70 o 
   1  -8   6      138.46      175.38     52.57 o 
   2  -8   6     1045.66     1112.85    133.58 o 
   3  -8   6     1147.95     1196.57     98.89 o 
   4  -8   6      436.39      438.24     56.12 o 
   5  -8   6      169.29       64.06     51.86 o 
   6  -8   6      315.70      353.53     58.82 o 
   7  -8   6      149.46      190.83     55.66 o 
   8  -8   6      717.63      756.38     71.45 o 
   9  -8   6     1571.41     1415.52    157.90 o 
  10  -8   6      187.89      192.99    123.61 o 
  11  -8   6     1082.52      945.81    161.89 o 
  -8  -7   6      484.84      560.63    112.44 o 
  -7  -7   6      267.25      245.62     84.53 o 
  -6  -7   6     1316.72     1342.95    137.96 o 
  -5  -7   6      215.73      149.93     86.13 o 
  -4  -7   6     2260.90     1787.15    129.99 o 
  -3  -7   6      386.20      444.14     86.13 o 
  -2  -7   6     1103.01     1231.84     94.50 o 
  -1  -7   6       65.73      100.17     43.66 o 
   0  -7   6     5836.96     6620.02    131.80 o 
   1  -7   6     1177.86     1186.91     63.55 o 
   2  -7   6      253.33      272.33     47.33 o 
   3  -7   6      914.26      760.00     59.57 o 
   4  -7   6     1649.43     1888.14     83.78 o 
   5  -7   6       20.89       61.66     56.22 o 
   6  -7   6     9768.24     9654.91    262.37 o 
   7  -7   6        0.44       69.38     98.09 o 
   8  -7   6      528.05      617.25    121.22 o 
   9  -7   6      529.68      548.67    120.42 o 
  10  -7   6      202.68      266.36    113.24 o 
  11  -7   6      296.14      269.55    126.00 o 
  -8  -6   6       58.90       24.72     82.94 o 
  -7  -6   6      425.12      566.21    109.25 o 
  -6  -6   6       21.22       11.96     78.15 o 
  -5  -6   6      759.19      790.30    103.67 o 
  -4  -6   6     1240.96     1351.73    126.00 o 
  -3  -6   6     3293.58     3181.64    141.55 o 
  -2  -6   6      602.96      608.89     49.01 o 
  -1  -6   6     1267.40     1597.40     66.22 o 
   0  -6   6      630.90      753.33     52.18 o 
   1  -6   6       10.18       17.71     48.25 o 
   2  -6   6     1788.92     1913.42     71.70 o 
   3  -6   6    13174.01    12903.62    179.32 o 
   4  -6   6      168.22      189.19     53.22 o 
   5  -6   6     4510.94     4769.72    195.38 o 
   6  -6   6     3919.72     4695.55    227.28 o 
   7  -6   6       97.30      290.28    115.63 o 
   8  -6   6      770.92      893.97    135.57 o 
   9  -6   6      900.33      901.95    148.33 o 
  10  -6   6       99.27      173.85    118.82 o 
  11  -6   6      828.49      895.57    160.29 o 
  -9  -5   6        4.59       51.04     81.34 o 
  -8  -5   6       26.59       14.35     76.56 o 
  -7  -5   6     1905.81     1878.86    139.56 o 
  -6  -5   6       71.07       32.70     75.76 o 
  -5  -5   6      287.75      297.96     56.62 o 
  -4  -5   6     3870.65     3696.30    227.06 o 
  -3  -5   6      156.15      149.14     29.62 o 
  -2  -5   6       60.04      126.82     30.88 o 
  -1  -5   6     3243.76     3531.10    180.23 o 
   0  -5   6     2024.46     1963.59     63.57 o 
   1  -5   6      764.03      717.27     50.29 o 
   2  -5   6    15609.71    16899.53    303.84 o 
   3  -5   6     1160.16     1273.36     68.62 o 
   4  -5   6       49.90       56.62     78.15 o 
   5  -5   6       24.99       56.53     73.37 o 
   6  -5   6      440.34      529.29     78.66 o 
   7  -5   6       59.03       18.53     68.69 o 
   8  -5   6     5483.23     5623.30    215.72 o 
   9  -5   6      907.08      817.45    106.86 o 
  10  -5   6      922.28      868.04     96.99 o 
  11  -5   6      764.23      747.91     96.92 o 
 -10  -4   6      332.37      342.12     90.12 o 
  -9  -4   6       77.82       90.12     73.37 o 
  -8  -4   6     2528.51     2520.83    157.90 o 
  -7  -4   6     2918.81     2792.99    239.24 o 
  -6  -4   6       75.74       53.30     42.18 o 
  -5  -4   6      390.58      395.66     48.23 o 
  -4  -4   6      623.06      534.36     24.82 o 
  -3  -4   6      196.56      245.62     66.99 o 
  -2  -4   6      428.12      336.47     26.61 o 
  -1  -4   6    13990.48    13746.79    498.42 o 
   0  -4   6     1667.44     1692.67     58.82 o 
   1  -4   6     3475.13     3247.48     84.84 o 
   2  -4   6     3821.69     3541.71     71.04 o 
   3  -4   6      575.47      673.58     55.53 o 
   4  -4   6      128.51      151.16     45.96 o 
   5  -4   6     4606.94     4703.66    128.54 o 
   6  -4   6      180.67      222.89     69.19 o 
   7  -4   6       16.26       15.24     61.18 o 
   8  -4   6     3554.69     3701.36    139.52 o 
   9  -4   6      307.54      334.30     79.67 o 
  10  -4   6      256.68      348.19     83.11 o 
 -10  -3   6      383.73      488.06     96.49 o 
  -9  -3   6      381.37      406.71     90.12 o 
  -8  -3   6     2307.70     2248.53     92.26 o 
  -7  -3   6      465.26      399.06     53.27 o 
  -6  -3   6      177.31      119.30     47.35 o 
  -5  -3   6     3389.33     3133.41    208.94 o 
  -4  -3   6     2084.48     2051.91    117.23 o 
  -3  -3   6       43.93       51.04     66.19 o 
  -2  -3   6     8753.05     8781.04    203.36 o 
  -1  -3   6     4209.51     3946.01    124.81 o 
   0  -3   6      229.65      228.57     27.76 o 
   1  -3   6       19.77       71.80     25.92 o 
   2  -3   6      326.20      266.37     37.77 o 
   3  -3   6      972.08     1047.68     70.98 o 
   4  -3   6     2302.31     2680.30     92.20 o 
   5  -3   6     1307.21     1349.99     80.34 o 
   6  -3   6     1836.83     1855.17     95.29 o 
   7  -3   6       90.98       77.78     53.29 o 
   8  -3   6       14.54      -21.63     61.75 o 
   9  -3   6      197.56      154.31     70.49 o 
  10  -3   6        5.45      -55.99     65.30 o 
 -11  -2   6     1399.93     1517.60    129.19 o 
 -10  -2   6      195.64      200.17     70.98 o 
  -9  -2   6     1079.31     1189.45    117.23 o 
  -8  -2   6      316.46      332.21     54.56 o 
  -7  -2   6      170.49      132.89     44.38 o 
  -6  -2   6       64.92       39.87     42.11 o 
  -5  -2   6     6088.91     6419.96    151.52 o 
  -4  -2   6       85.67      102.87     63.80 o 
  -3  -2   6      411.12      406.71     72.57 o 
  -2  -2   6      191.19      244.83     64.60 o 
  -1  -2   6      553.07      573.09     24.96 o 
   0  -2   6      219.38      165.86     26.70 o 
   1  -2   6     2630.09     2809.96    106.06 o 
   2  -2   6       79.87       59.43     30.88 o 
   3  -2   6     4572.59     4859.33    107.12 o 
   4  -2   6     3641.30     4008.71    110.80 o 
   5  -2   6      545.53      554.33     64.56 o 
   6  -2   6     1964.91     2042.35     95.28 o 
   7  -2   6      550.83      608.97     71.05 o 
   8  -2   6      454.13      498.99     69.36 o 
   9  -2   6     1515.60     1598.94    147.53 o 
  10  -2   6      114.42       93.42     73.07 o 
 -11  -1   6       10.94       37.48     64.60 o 
 -10  -1   6      171.71      215.45     56.75 o 
  -9  -1   6      210.81      216.82     51.73 o 
  -8  -1   6     1243.44     1187.67     95.30 o 
  -7  -1   6      596.09      573.13     58.13 o 
  -6  -1   6      120.10      134.75     47.45 o 
  -5  -1   6      267.21      275.31     43.19 o 
  -4  -1   6      541.45      602.89     75.76 o 
  -3  -1   6      308.74      230.47     59.01 o 
  -2  -1   6     7152.46     6706.85     93.81 o 
  -1  -1   6     2039.89     2041.72     64.33 o 
   0  -1   6      523.29      634.92     33.55 o 
   1  -1   6     3769.80     3818.91     78.38 o 
   2  -1   6     6873.80     6526.89    112.78 o 
   3  -1   6     1450.35     1403.40     65.41 o 
   4  -1   6      567.98      539.50     56.39 o 
   5  -1   6        2.76       45.50     51.84 o 
   6  -1   6      156.89       80.91     47.92 o 
   7  -1   6     1025.49     1093.73     81.48 o 
   8  -1   6     1830.57     1741.73    100.30 o 
   9  -1   6      993.49      948.42     89.38 o 
 -11   0   6       66.00      110.05     84.53 o 
 -10   0   6      120.93      102.17     51.03 o 
  -9   0   6     1254.30     1224.18     75.81 o 
  -8   0   6       76.66      108.43     45.63 o 
  -7   0   6     1096.45     1060.64     84.53 o 
  -6   0   6     2354.03     1909.27     50.88 o 
  -5   0   6     6769.85     5888.18    101.03 o 
  -4   0   6      244.66      185.56     25.61 o 
  -3   0   6     4262.91     4565.42    508.39 o 
  -2   0   6      212.27      225.31     30.27 o 
  -1   0   6     5802.37     5746.97    652.74 o 
   0   0   6     2520.37     2419.96     64.56 o 
   1   0   6     6721.58     7932.51    119.26 o 
   2   0   6      649.89      619.27     49.04 o 
   3   0   6     6093.84     5680.57    119.26 o 
   4   0   6      228.51      244.80     50.74 o 
   5   0   6     4214.57     3946.93    117.00 o 
   6   0   6        5.88       19.32     48.21 o 
   7   0   6      176.52      135.17     53.01 o 
   8   0   6     1489.65     1605.81    104.60 o 
   9   0   6      494.96      422.84     73.59 o 
 -12   1   6      607.98      602.10    110.05 o 
 -11   1   6      643.31      771.96    110.85 o 
 -10   1   6       71.31      145.94     73.37 o 
  -9   1   6      112.99       95.57     47.23 o 
  -8   1   6      753.53      710.88     88.12 o 
  -7   1   6      553.83      484.52     37.22 o 
  -6   1   6    17882.62    16311.79    185.86 o 
  -5   1   6       54.02       70.43     28.12 o 
  -4   1   6      281.57      267.30     28.93 o 
  -3   1   6      461.20      410.80     37.87 o 
  -2   1   6     3729.10     3586.88     83.14 o 
  -1   1   6     1950.83     1766.42     77.36 o 
   0   1   6     9179.82     7376.68    161.09 o 
   1   1   6      654.29      657.25     67.39 o 
   2   1   6      443.32      440.36     47.36 o 
   3   1   6     3322.74     3483.98    102.63 o 
   4   1   6     1500.69     1362.62     71.05 o 
   5   1   6     1205.89     1173.17     92.91 o 
   6   1   6      406.14      334.72     58.35 o 
   7   1   6      420.62      467.63     68.17 o 
   8   1   6        7.73      -42.38     51.17 o 
 -12   2   6      187.83      189.80     90.91 o 
 -11   2   6      268.20      243.23     86.13 o 
 -10   2   6     1508.85     1335.78    120.42 o 
  -9   2   6     2403.95     2280.79    141.95 o 
  -8   2   6        3.43       11.65     41.07 o 
  -7   2   6     3965.52     3391.94     72.86 o 
  -6   2   6      824.09      727.76     43.06 o 
  -5   2   6     3212.33     2906.95     64.95 o 
  -4   2   6      100.94       71.46     27.27 o 
  -3   2   6     3053.23     2879.94    146.86 o 
  -2   2   6       48.79       36.68     43.06 o 
  -1   2   6     2552.85     2587.82    103.67 o 
   0   2   6     2212.55     2263.24    109.25 o 
   1   2   6     7015.57     7202.83    191.39 o 
   2   2   6      389.78      419.49     52.30 o 
   3   2   6      188.78      143.96     44.83 o 
   4   2   6       49.90       41.09     40.03 o 
   5   2   6       22.92      -16.71     43.94 o 
   6   2   6     1098.47     1069.61     81.18 o 
   7   2   6      550.51      561.73     71.20 o 
 -12   3   6      442.65      420.27    103.67 o 
 -11   3   6      344.16      413.89     98.09 o 
 -10   3   6     3535.18     3360.58    173.85 o 
  -9   3   6      127.94      109.25     73.37 o 
  -8   3   6      290.84      204.17     44.94 o 
  -7   3   6       40.76       30.24     40.36 o 
  -6   3   6     2527.24     2280.53     61.36 o 
  -5   3   6      223.47      236.10     35.75 o 
  -4   3   6     7490.84     7251.34    103.77 o 
  -3   3   6      237.70      265.37     35.33 o 
  -2   3   6      750.00      778.16     51.54 o 
  -1   3   6     1036.22     1217.75    106.06 o 
   0   3   6     5035.72     4028.86    137.17 o 
   1   3   6     2139.69     1745.68    107.66 o 
   2   3   6      146.58      191.60     33.20 o 
   3   3   6      142.32      162.36     45.37 o 
   4   3   6     1559.52     1534.69     80.07 o 
   5   3   6       47.01        1.14     43.06 o 
   6   3   6        1.86       18.26     45.75 o 
 -12   4   6       48.19      -21.53     78.15 o 
 -11   4   6      398.19      349.30     93.31 o 
 -10   4   6      501.09      442.60     98.09 o 
  -9   4   6       15.01      -38.28     70.18 o 
  -8   4   6        6.27       45.79     42.92 o 
  -7   4   6     2088.51     2067.62     83.11 o 
  -6   4   6       40.38       20.51     41.96 o 
  -5   4   6       22.18       43.81     42.72 o 
  -4   4   6     2722.06     2514.03     71.14 o 
  -3   4   6      890.48      858.03     68.18 o 
  -2   4   6     1519.15     1543.17     69.56 o 
  -1   4   6      136.30      117.17     42.46 o 
   0   4   6      333.78      283.15     55.03 o 
   1   4   6      332.99      359.66     67.79 o 
   2   4   6      103.54      135.57     69.38 o 
   3   4   6     1626.66     1573.12     82.05 o 
   4   4   6     1873.24     1693.11     92.19 o 
   5   4   6       21.32       26.15     44.66 o 
 -12   5   6       38.84       52.63     90.12 o 
 -11   5   6       42.71       14.35     79.75 o 
 -10   5   6        5.32       -4.78     73.37 o 
  -9   5   6      608.24      587.74     94.10 o 
  -8   5   6      533.98      581.96     63.76 o 
  -7   5   6      140.11      175.79     59.01 o 
  -6   5   6     2149.97     2108.83     87.43 o 
  -5   5   6       36.79       34.31     39.75 o 
  -4   5   6      234.00      287.55     74.96 o 
  -3   5   6      119.56       79.46     57.82 o 
  -2   5   6       98.99       82.57     45.46 o 
  -1   5   6      145.59      128.39     65.39 o 
   0   5   6     4341.90     3925.19    161.89 o 
   1   5   6      322.15      412.30     82.14 o 
   2   5   6        5.93      -31.90     67.79 o 
   3   5   6     1349.01     1344.17     84.83 o 
   4   5   6       44.64       68.07     50.71 o 
 -11   6   6      476.88      362.85     97.29 o 
 -10   6   6      451.45      433.83    103.67 o 
  -9   6   6      790.56      886.86     75.76 o 
  -8   6   6       38.67       75.25     46.73 o 
  -7   6   6     2474.07     2445.69    153.91 o 
  -6   6   6      478.03      480.62     59.13 o 
  -5   6   6     1165.74     1110.10     72.78 o 
  -4   6   6        3.26      -13.50     40.55 o 
  -3   6   6     1693.61     1710.16    125.20 o 
  -2   6   6      156.44      164.28     65.39 o 
  -1   6   6     1584.88     1957.01    142.75 o 
   0   6   6     4060.53     3590.25    161.89 o 
   1   6   6      362.69      447.39     90.12 o 
   2   6   6      220.95      255.19     79.75 o 
   3   6   6      189.20      218.75     54.13 o 
 -11   7   6        3.05      -15.95     84.53 o 
 -10   7   6     2051.79     1988.91    157.10 o 
  -9   7   6      104.29       99.42     55.37 o 
  -8   7   6      652.59      584.19     69.26 o 
  -7   7   6       32.06       54.05     49.42 o 
  -6   7   6       39.13       67.56     49.79 o 
  -5   7   6        3.07       45.97     47.68 o 
  -4   7   6     1729.09     1814.74     90.85 o 
  -3   7   6      454.73      444.99     82.14 o 
  -2   7   6      408.31      405.92     82.14 o 
  -1   7   6     1765.90     2027.99    162.69 o 
   0   7   6      126.48      178.64     67.79 o 
   1   7   6      539.78      514.37     98.09 o 
   2   7   6      805.19      793.49    116.43 o 
 -10   8   6       93.20      152.32    100.48 o 
  -9   8   6      406.25      372.57     86.53 o 
  -8   8   6      112.74       85.56     57.67 o 
  -7   8   6     1870.86     1980.20    105.29 o 
  -6   8   6       96.33       62.02     52.54 o 
  -5   8   6      861.76      976.91    115.63 o 
  -4   8   6      777.99      835.76    109.25 o 
  -3   8   6        0.08      -19.14     67.79 o 
  -2   8   6      991.11     1012.00    113.24 o 
  -1   8   6      658.38      597.31    103.67 o 
   0   8   6       42.58       84.53     85.33 o 
  -9   9   6      699.33      797.48    130.79 o 
  -8   9   6     1147.88     1212.47     94.09 o 
  -7   9   6      159.65      165.16     63.12 o 
  -6   9   6       15.69      -10.37     69.38 o 
  -5   9   6      204.41      206.55     87.72 o 
  -4   9   6      243.15      227.28     76.56 o 
  -3   9   6      269.60      220.10     90.12 o 
   3 -14   7      744.04      700.19    114.84 o 
   4 -14   7     2186.70     2199.45    170.66 o 
   5 -14   7       66.50      137.17     95.70 o 
   6 -14   7      614.83      563.02    113.24 o 
   0 -13   7      991.20     1062.24    139.56 o 
   1 -13   7       33.34      -47.85     74.96 o 
   2 -13   7      464.62      532.72    102.87 o 
   3 -13   7     3009.35     3398.85    189.80 o 
   4 -13   7     1443.92     1445.83    139.56 o 
   5 -13   7      117.00      178.64     90.91 o 
   6 -13   7        6.97       14.35     78.15 o 
   7 -13   7       62.61      -31.10     67.79 o 
   8 -13   7      251.84      177.84     97.29 o 
  -2 -12   7      521.25      682.64    118.03 o 
  -1 -12   7      152.92      147.53     90.91 o 
   0 -12   7     2696.66     2958.97    127.14 o 
   1 -12   7      597.34      642.95     73.14 o 
   2 -12   7       22.45        5.28     50.60 o 
   3 -12   7      693.27      750.43    105.27 o 
   4 -12   7       18.97       37.48     72.57 o 
   5 -12   7       11.48      -13.56     73.37 o 
   6 -12   7     2926.67     2513.65    161.89 o 
   7 -12   7      271.23      289.48     98.09 o 
   8 -12   7      587.56      594.12    112.44 o 
   9 -12   7      532.49      415.49    103.67 o 
  -4 -11   7     1047.37     1193.83    149.93 o 
  -3 -11   7      376.52      366.84     98.89 o 
  -2 -11   7     1152.78     1141.99    128.39 o 
  -1 -11   7      287.10      235.26     91.71 o 
   0 -11   7       35.93       30.97     52.02 o 
   1 -11   7       58.78       97.38     57.10 o 
   2 -11   7     1926.98     2007.54     98.66 o 
   3 -11   7      558.68      634.57     67.93 o 
   4 -11   7     1521.19     1539.59     86.49 o 
   5 -11   7      697.36      825.39    109.25 o 
   6 -11   7      156.34      171.46     80.55 o 
   7 -11   7     2279.63     1750.47    142.75 o 
   8 -11   7      847.31      768.77    115.63 o 
   9 -11   7      453.71      444.20    117.23 o 
  10 -11   7      141.28      134.77     98.09 o 
  -5 -10   7      109.92      102.08     91.71 o 
  -4 -10   7     1995.93     1772.00    153.12 o 
  -3 -10   7      138.62      209.74     91.71 o 
  -2 -10   7      768.16      809.44    113.24 o 
  -1 -10   7      708.81      851.62     73.46 o 
   0 -10   7        8.97       -5.97     48.02 o 
   1 -10   7       52.32       66.29     52.65 o 
   2 -10   7     4040.01     4220.42    151.92 o 
   3 -10   7        6.12       -5.40     45.98 o 
   4 -10   7     3903.33     3312.47    117.23 o 
   5 -10   7        6.97       11.70     61.80 o 
   6 -10   7      536.62      529.44     63.69 o 
   7 -10   7     1678.40     1574.22    137.96 o 
   8 -10   7     2738.79     2572.67    171.46 o 
   9 -10   7      595.71      557.44    122.81 o 
  10 -10   7      551.60      437.82    131.58 o 
  -6  -9   7      380.85      357.27    112.44 o 
  -5  -9   7      209.50      211.33     88.52 o 
  -4  -9   7       14.92       37.48     86.13 o 
  -3  -9   7      231.54      166.67     93.31 o 
  -2  -9   7     2525.83     2590.21    165.08 o 
  -1  -9   7     6059.57     6931.30    198.17 o 
   0  -9   7      967.88     1005.15     80.15 o 
   1  -9   7      495.49      510.08     62.41 o 
   2  -9   7     1879.12     2248.10     95.70 o 
   3  -9   7     1105.23     1137.35    102.48 o 
   4  -9   7     1982.28     2075.01    142.35 o 
   5  -9   7     2810.16     2644.09    124.41 o 
   6  -9   7       33.32       20.38     47.12 o 
   7  -9   7      426.73      401.87     64.74 o 
   8  -9   7     3617.20     3152.43    191.39 o 
   9  -9   7      290.85      233.66    115.63 o 
  10  -9   7      780.27      896.37    152.32 o 
  11  -9   7       89.94       47.85    119.62 o 
  -7  -8   7       15.38       72.57     93.31 o 
  -6  -8   7      883.97      968.94    129.99 o 
  -5  -8   7     2847.62     2748.11    173.05 o 
  -4  -8   7     1667.20     1685.87    139.56 o 
  -3  -8   7      124.98       83.74     78.15 o 
  -2  -8   7     6251.95     6977.10    233.66 o 
  -1  -8   7      169.49      209.07     48.37 o 
   0  -8   7     7226.10     9080.03    163.95 o 
   1  -8   7     3012.05     3308.53    165.88 o 
   2  -8   7      775.42      862.17     69.25 o 
   3  -8   7      781.87      917.98    102.08 o 
   4  -8   7     6349.21     5989.14    133.98 o 
   5  -8   7     2751.38     2607.94    101.85 o 
   6  -8   7     5304.90     5358.94    183.02 o 
   7  -8   7       73.18      104.33     59.20 o 
   8  -8   7      510.57      582.01     74.96 o 
   9  -8   7      463.00      418.68    137.17 o 
  10  -8   7      219.81      274.33    140.36 o 
  11  -8   7       89.76       27.11    125.20 o 
  -8  -7   7      269.08      250.41     98.09 o 
  -7  -7   7       54.59       76.56     89.32 o 
  -6  -7   7      599.55      630.81    110.05 o 
  -5  -7   7     6853.59     7052.90    246.42 o 
  -4  -7   7       79.84       82.14     78.95 o 
  -3  -7   7      310.66      267.95     92.51 o 
  -2  -7   7      527.39      597.51     77.75 o 
  -1  -7   7      781.15      673.00     73.37 o 
   0  -7   7     1118.47     1261.28     90.51 o 
   1  -7   7     5938.26     6356.08    157.90 o 
   2  -7   7       25.62        4.25     43.97 o 
   3  -7   7     3467.08     3524.28    103.18 o 
   4  -7   7     4853.30     4962.76    128.95 o 
   5  -7   7      427.95      541.60     81.74 o 
   6  -7   7     1671.66     1688.70     90.82 o 
   7  -7   7      135.99      237.65    102.08 o 
   8  -7   7      574.89      556.64    131.58 o 
   9  -7   7     1343.28     1414.73    166.67 o 
  10  -7   7     1733.43     2006.46    191.39 o 
  11  -7   7      480.15      500.02    158.70 o 
  -8  -6   7     1122.27     1224.93    141.15 o 
  -7  -6   7      280.82      265.56     94.10 o 
  -6  -6   7      723.64      897.96    129.19 o 
  -5  -6   7     1380.75     1414.73    130.79 o 
  -4  -6   7      506.14      506.40    115.63 o 
  -3  -6   7      302.59      340.52     94.90 o 
  -2  -6   7     1124.55     1288.80     58.54 o 
  -1  -6   7     3009.93     3630.22    390.76 o 
   0  -6   7       80.21       77.44     41.47 o 
   1  -6   7     5888.35     6002.84    200.57 o 
   2  -6   7     6260.99     5728.63    119.07 o 
   3  -6   7      166.16      224.38     55.92 o 
   4  -6   7       29.67       36.04     54.36 o 
   5  -6   7     1669.64     1929.90    153.12 o 
   6  -6   7      659.20      688.22    114.84 o 
   7  -6   7      349.47      452.97    106.06 o 
   8  -6   7     6084.11     5839.81    168.62 o 
   9  -6   7      550.75      643.42     85.83 o 
  10  -6   7      829.33      886.00    150.72 o 
  -9  -5   7     2026.84     2206.62    165.88 o 
  -8  -5   7        0.75        2.39     81.34 o 
  -7  -5   7     1197.54     1229.71    124.41 o 
  -6  -5   7       26.33        9.08     42.58 o 
  -5  -5   7      165.90      132.38     74.17 o 
  -4  -5   7      718.15      753.62    106.06 o 
  -3  -5   7     4277.91     3437.93    157.90 o 
  -2  -5   7      486.45      514.05     78.95 o 
  -1  -5   7    18826.12    21177.04    232.86 o 
   0  -5   7      525.36      476.80     46.74 o 
   1  -5   7     2537.27     2566.52     95.30 o 
   2  -5   7     1294.05     1264.79     71.02 o 
   3  -5   7      675.88      680.18    105.27 o 
   4  -5   7       54.89       94.90     51.71 o 
   5  -5   7    13352.76    13648.18    217.34 o 
   6  -5   7      257.55      356.62     65.98 o 
   7  -5   7       42.52       62.07     65.13 o 
   8  -5   7     5558.34     5613.48    173.66 o 
   9  -5   7       43.61       79.34     67.93 o 
  10  -5   7       77.98       50.85     80.63 o 
 -10  -4   7       25.52       -0.80     78.95 o 
  -9  -4   7        1.42       11.96     79.75 o 
  -8  -4   7      154.61      236.05     90.91 o 
  -7  -4   7      331.98      354.32     76.96 o 
  -6  -4   7     2206.60     2314.96     90.53 o 
  -5  -4   7     3790.00     4004.94    173.05 o 
  -4  -4   7     1724.25     1473.74    117.23 o 
  -3  -4   7      801.80      696.20     95.70 o 
  -2  -4   7     3501.77     3208.26    139.56 o 
  -1  -4   7    16785.14    17367.69    581.36 o 
   0  -4   7     4031.93     3565.77    202.96 o 
   1  -4   7      982.98      882.06     42.70 o 
   2  -4   7     2045.76     2183.35     70.64 o 
   3  -4   7     2161.01     2050.37     80.88 o 
   4  -4   7     5281.13     5638.69    141.15 o 
   5  -4   7    11174.66    11337.60    196.50 o 
   6  -4   7       58.83        3.80     53.80 o 
   7  -4   7      163.31      205.67     61.51 o 
   8  -4   7      224.76      242.49     72.42 o 
   9  -4   7      321.73      299.67     77.75 o 
  10  -4   7      852.52      782.75    100.77 o 
 -10  -3   7     1145.69     1324.61    132.38 o 
  -9  -3   7      277.53      331.75     91.71 o 
  -8  -3   7     1475.99     1373.17     79.22 o 
  -7  -3   7      156.92      108.00     44.11 o 
  -6  -3   7      155.98      146.00     55.03 o 
  -5  -3   7     7655.82     8815.33    248.81 o 
  -4  -3   7     4458.76     3527.25    152.32 o 
  -3  -3   7      347.47      338.93     80.55 o 
  -2  -3   7      187.52      202.56     74.17 o 
  -1  -3   7     8644.23     8524.02    114.36 o 
   0  -3   7     1479.55     1338.45     55.14 o 
   1  -3   7    21771.82    21293.94    555.34 o 
   2  -3   7      548.98      579.28     47.65 o 
   3  -3   7      470.43      399.62     49.05 o 
   4  -3   7     3902.91     3892.60    198.97 o 
   5  -3   7     2360.46     2325.62     98.96 o 
   6  -3   7       13.51      -20.18     49.58 o 
   7  -3   7     2469.66     2406.10    110.23 o 
   8  -3   7       66.23       -6.87     60.05 o 
   9  -3   7     1116.18     1117.22     98.66 o 
  10  -3   7     1391.15     1371.72    114.45 o 
 -11  -2   7       19.29       59.81     74.17 o 
 -10  -2   7     1759.27     1822.32     97.81 o 
  -9  -2   7      640.80      559.12     61.40 o 
  -8  -2   7     4039.21     4280.26    125.80 o 
  -7  -2   7       64.49       84.22     44.98 o 
  -6  -2   7     1851.45     1794.95     79.22 o 
  -5  -2   7     2605.89     2114.12    124.41 o 
  -4  -2   7    11227.04     9866.41    232.86 o 
  -3  -2   7        2.08      -54.23     54.23 o 
  -2  -2   7     6745.09     5818.11    108.34 o 
  -1  -2   7     1906.29     1675.56     40.43 o 
   0  -2   7       10.36        7.84     23.69 o 
   1  -2   7     7536.16     8057.96    165.88 o 
   2  -2   7      800.25      883.17     55.26 o 
   3  -2   7      335.95      342.89     56.22 o 
   4  -2   7      750.31      787.23     65.11 o 
   5  -2   7      600.32      675.05     68.79 o 
   6  -2   7      352.81      346.31     60.89 o 
   7  -2   7     4137.17     4071.41    139.25 o 
   8  -2   7      943.36      998.44    121.22 o 
 -11  -1   7        1.85       25.91     49.54 o 
 -10  -1   7       94.17       90.44     51.65 o 
  -9  -1   7     1966.32     2090.68     92.92 o 
  -8  -1   7     1258.30     1482.82     79.67 o 
  -7  -1   7     2821.91     2490.40     86.79 o 
  -6  -1   7      405.03      357.77     54.98 o 
  -5  -1   7      116.81       97.40     45.79 o 
  -4  -1   7     8249.31     7472.37    203.36 o 
  -3  -1   7     5025.23     4608.10     48.35 o 
  -2  -1   7     3600.26     3655.89     52.98 o 
  -1  -1   7     1619.87     1721.63    117.64 o 
   0  -1   7     1141.87     1091.00     46.50 o 
   1  -1   7      240.78      201.73     35.78 o 
   2  -1   7     2879.81     2929.46     86.56 o 
   3  -1   7     5523.84     5381.90    120.37 o 
   4  -1   7     2001.48     2410.57     93.59 o 
   5  -1   7     2205.70     2377.04     98.68 o 
   6  -1   7      245.94      282.75     60.87 o 
   7  -1   7        3.18       10.66     56.11 o 
   8  -1   7      350.79      356.27     68.77 o 
   9  -1   7      784.40      957.77     93.32 o 
 -11   0   7      116.91       38.28     81.34 o 
 -10   0   7      294.46      311.45     56.92 o 
  -9   0   7       18.68      -24.43     41.37 o 
  -8   0   7     2208.38     2381.64     91.98 o 
  -7   0   7      170.04      179.59     45.60 o 
  -6   0   7    10460.19     9367.87    379.60 o 
  -5   0   7      898.73      815.67     38.00 o 
  -4   0   7       69.41       47.72     28.93 o 
  -3   0   7      672.93      615.18     76.96 o 
  -2   0   7      100.45       84.79     42.27 o 
  -1   0   7      413.32      497.60     52.45 o 
   0   0   7    14750.57    16080.71    169.73 o 
   1   0   7       37.54       10.56     34.95 o 
   2   0   7      982.34     1073.96     60.31 o 
   3   0   7     5551.93     5331.10    125.18 o 
   4   0   7      423.52      408.63     54.96 o 
   5   0   7     1059.14     1041.18     96.49 o 
   7   0   7      307.29      328.46     66.82 o 
   8   0   7      120.71      117.34     62.02 o 
 -12   1   7        9.02        0.00     82.14 o 
 -11   1   7      617.34      685.03    107.66 o 
 -10   1   7      109.27      137.17     78.15 o 
  -9   1   7     1968.85     1798.31    126.80 o 
  -8   1   7     1761.17     1655.58     79.78 o 
  -7   1   7      683.65      643.55     71.77 o 
  -6   1   7     1991.94     1758.94    117.63 o 
  -5   1   7     1086.27     1078.20     82.71 o 
  -4   1   7     3577.62     3624.71    252.10 o 
  -3   1   7     5533.60     5649.37    106.69 o 
  -2   1   7      800.02      800.19     53.54 o 
  -1   1   7     4292.74     4137.32    126.80 o 
   0   1   7    10201.02    11133.60    221.70 o 
   1   1   7     1843.42     1899.36     73.59 o 
   2   1   7      245.44      195.54     43.11 o 
   3   1   7     1120.17     1168.04     66.78 o 
   4   1   7       43.44       36.87     44.54 o 
   5   1   7     1845.72     1935.70     94.72 o 
   6   1   7     4065.14     4223.13    234.46 o 
   7   1   7      470.19      456.41     68.37 o 
 -12   2   7        2.55       11.96     87.72 o 
 -11   2   7      286.29      260.78     92.51 o 
 -10   2   7     3176.07     3138.08    171.46 o 
  -9   2   7      703.86      608.48     89.32 o 
  -8   2   7      525.16      568.60     88.52 o 
  -7   2   7      891.06      900.18     63.78 o 
  -6   2   7       33.78       -8.33     31.82 o 
  -5   2   7       21.65        3.20     31.13 o 
  -4   2   7    18642.30    17932.46    500.08 o 
  -3   2   7     3374.10     3126.25     88.14 o 
  -2   2   7     1503.96     1717.77    110.85 o 
  -1   2   7     1926.29     1924.32    106.06 o 
   0   2   7      254.79      352.49     63.00 o 
   1   2   7     1062.61      914.50     56.95 o 
   2   2   7     4924.79     4602.21    251.21 o 
   3   2   7      897.44      967.86     68.51 o 
   4   2   7      531.99      452.47     56.88 o 
   5   2   7     1747.84     1684.25     88.78 o 
   6   2   7      162.19      123.43     54.66 o 
 -12   3   7        5.70       37.48     86.13 o 
 -11   3   7      182.40      298.26     92.51 o 
 -10   3   7      409.98      350.09     94.10 o 
  -9   3   7     1151.56      838.15    106.06 o 
  -8   3   7      582.10      535.11     89.32 o 
  -7   3   7     8005.87     7443.67    228.08 o 
  -6   3   7      530.08      477.69     50.20 o 
  -5   3   7      800.85      745.12     47.12 o 
  -4   3   7    12471.96    12458.55    141.99 o 
  -3   3   7      517.93      461.91     44.04 o 
  -2   3   7      767.58      810.76     58.83 o 
  -1   3   7     2717.79     2831.85    124.41 o 
   0   3   7       57.71      110.85     61.41 o 
   1   3   7        0.27      -46.25     60.61 o 
   2   3   7     5636.84     5699.96    139.00 o 
   3   3   7       27.27       44.21     42.25 o 
   4   3   7      521.20      514.18     62.22 o 
   5   3   7       96.05       85.99     50.92 o 
   6   3   7       49.37       -8.31     59.01 o 
 -11   4   7      505.46      509.59    102.87 o 
 -10   4   7      107.99      148.33     78.95 o 
  -9   4   7      637.82      807.85    110.05 o 
  -8   4   7     3083.36     3031.22    161.89 o 
  -7   4   7     2833.44     2862.81     98.84 o 
  -6   4   7       68.65       83.35     41.39 o 
  -5   4   7      135.30      129.24     40.08 o 
  -4   4   7      258.97      243.53     42.55 o 
  -3   4   7      505.51      503.84     53.80 o 
  -2   4   7     3711.74     3718.76    101.73 o 
  -1   4   7     3167.00     2988.38     88.96 o 
   0   4   7     1815.66     1606.12    104.47 o 
   1   4   7      355.20      401.13     80.55 o 
   2   4   7      579.02      565.30     58.61 o 
   3   4   7      105.46       95.70     47.65 o 
   4   4   7      344.68      354.28     60.57 o 
 -11   5   7     2616.40     2465.80    176.24 o 
 -10   5   7       28.04      -18.34     79.75 o 
  -9   5   7      121.98      214.52     89.32 o 
  -8   5   7      735.08      727.30    106.06 o 
  -7   5   7       17.22       15.58     42.01 o 
  -6   5   7        0.66       22.42     40.96 o 
  -5   5   7     2907.76     3189.13    104.60 o 
  -4   5   7        0.13       -8.18     39.42 o 
  -3   5   7     1433.27     1465.08     74.97 o 
  -2   5   7     1033.92      987.59     64.91 o 
  -1   5   7       57.74       55.03     58.22 o 
   0   5   7     1501.96     1244.07    103.67 o 
   1   5   7      733.09      732.88     96.49 o 
   2   5   7      121.38       98.24     43.70 o 
   3   5   7      299.80      342.56     59.25 o 
 -11   6   7      700.16      617.25    114.84 o 
 -10   6   7      101.26       31.90     87.72 o 
  -9   6   7       36.77       26.32     78.95 o 
  -8   6   7      633.65      650.06     68.46 o 
  -7   6   7      918.62     1116.70     76.86 o 
  -6   6   7       44.12       27.50     59.81 o 
  -5   6   7     2705.16     2916.40    107.41 o 
  -4   6   7      725.08      869.65     70.19 o 
  -3   6   7      668.14      756.01     93.31 o 
  -2   6   7       62.81       57.42     70.18 o 
  -1   6   7      228.85      181.03     63.80 o 
   0   6   7      153.85       76.56     66.99 o 
   2   6   7      638.22      594.24     65.13 o 
 -10   7   7       80.34       27.91     99.68 o 
  -9   7   7     1784.06     1874.07    153.91 o 
  -8   7   7       41.48       43.15     53.93 o 
  -7   7   7     3134.32     3236.86    123.25 o 
  -6   7   7       63.83       50.29     52.45 o 
  -5   7   7       39.12       63.75     50.74 o 
  -4   7   7      127.97      185.02     68.58 o 
  -3   7   7      820.44      861.28    100.48 o 
  -2   7   7     1081.87     1411.54    145.14 o 
  -1   7   7     1720.19     1653.17    132.38 o 
   0   7   7      213.92      273.54     78.95 o 
  -9   8   7     1118.51     1558.27    165.88 o 
  -8   8   7     1226.26     1335.55     96.43 o 
  -7   8   7     1254.13     1192.82    106.06 o 
  -6   8   7     1118.20     1170.41     87.12 o 
  -5   8   7       30.98       55.82     76.56 o 
  -4   8   7      113.52      128.39     73.37 o 
  -3   8   7     2199.57     2376.49    161.09 o 
  -2   8   7      254.01      261.57     98.89 o 
   3 -14   8     2366.03     2337.41    177.84 o 
   4 -14   8      477.65      387.57     99.68 o 
   5 -14   8      140.54      143.55     91.71 o 
   6 -14   8        0.04      -38.28     80.55 o 
   0 -13   8     2419.56     2856.57    204.15 o 
   1 -13   8       74.62       64.60     85.33 o 
   2 -13   8      342.01      411.50     98.09 o 
   3 -13   8      650.90      622.83    106.06 o 
   4 -13   8      573.63      525.54    104.47 o 
   5 -13   8        4.76      -66.99     68.58 o 
   6 -13   8     3132.17     2930.73    182.62 o 
   7 -13   8       11.76      -40.67     76.56 o 
   8 -13   8       11.58      -37.48     89.32 o 
  -2 -12   8      108.64       69.38     85.33 o 
  -1 -12   8      721.86      830.97    118.82 o 
   0 -12   8     1016.79     1043.90    133.18 o 
   1 -12   8      637.77      615.02     72.12 o 
   2 -12   8       13.83      -27.06     49.71 o 
   3 -12   8       24.93      -12.08     52.11 o 
   4 -12   8      426.47      438.61     89.32 o 
   5 -12   8     1236.80     1050.28    106.06 o 
   6 -12   8     1146.93     1050.28    117.23 o 
   7 -12   8       10.68      -17.54     81.34 o 
   8 -12   8        6.11       23.13     86.13 o 
   9 -12   8       40.15       59.81    102.87 o 
  -4 -11   8      902.53      753.62    121.22 o 
  -3 -11   8      333.04      258.38    103.67 o 
  -2 -11   8      187.66      176.24     92.51 o 
  -1 -11   8      348.90      405.12    108.46 o 
   0 -11   8      661.05      874.04    128.39 o 
   1 -11   8      366.39      379.89     64.60 o 
   2 -11   8     4160.06     4686.55    138.90 o 
   3 -11   8       28.02       16.63     49.95 o 
   4 -11   8      273.50      298.63     57.34 o 
   5 -11   8       68.65       54.63     51.88 o 
   6 -11   8       10.42       49.44     79.75 o 
   7 -11   8      102.25       88.52     75.76 o 
   8 -11   8     1205.91     1093.34    133.98 o 
   9 -11   8      321.08      245.62    100.48 o 
  10 -11   8      480.20      449.78    122.01 o 
  -5 -10   8        3.01      114.84     91.71 o 
  -4 -10   8        0.24      131.58     95.70 o 
  -3 -10   8      675.96      709.76    110.85 o 
  -2 -10   8      587.33      586.94    110.05 o 
  -1 -10   8     2819.35     2975.39    184.22 o 
   0 -10   8      858.23      994.36     77.72 o 
   1 -10   8      178.89      180.26     56.72 o 
   2 -10   8      730.18      658.97     83.34 o 
   3 -10   8       85.00       93.03     47.02 o 
   4 -10   8      959.62      873.76     70.16 o 
   5 -10   8     3164.46     3318.25    208.14 o 
   6 -10   8      342.36      295.25    143.94 o 
   7 -10   8       70.62       59.52     53.22 o 
   8 -10   8     2071.62     1865.30    159.50 o 
   9 -10   8      182.10      190.60    113.24 o 
  10 -10   8      635.61      612.46    141.15 o 
  -6  -9   8      101.27      120.42     94.90 o 
  -5  -9   8     1196.09     1311.85    141.15 o 
  -4  -9   8      502.93      598.91    112.44 o 
  -3  -9   8      293.74      358.07    102.87 o 
  -2  -9   8     2356.70     2434.70    166.67 o 
  -1  -9   8       22.96       85.33     90.12 o 
   0  -9   8      832.35      842.63     72.57 o 
   1  -9   8     1528.97     1695.94     83.72 o 
   2  -9   8     1960.63     2166.71     91.26 o 
   3  -9   8      146.68      156.45     52.57 o 
   4  -9   8     4705.28     4409.05    156.70 o 
   5  -9   8     2413.95     2163.73    111.25 o 
   6  -9   8     1102.91     1119.19     80.42 o 
   7  -9   8       13.65       36.53     55.62 o 
   8  -9   8      142.59      103.89     69.78 o 
   9  -9   8      381.82      329.36    108.46 o 
  10  -9   8     1232.11     1236.89    165.08 o 
  -7  -8   8       32.17      205.75    105.27 o 
  -6  -8   8       22.80       50.24     85.33 o 
  -5  -8   8     5377.09     5544.07    242.43 o 
  -4  -8   8      408.34      446.59    109.25 o 
  -3  -8   8       37.52      -65.39     76.56 o 
  -2  -8   8       32.94       95.70     82.14 o 
  -1  -8   8      940.36      871.64    101.28 o 
   0  -8   8      459.37      664.04     64.76 o 
   1  -8   8    10379.37    10572.51    170.92 o 
   2  -8   8     1638.75     1557.37     79.70 o 
   3  -8   8      697.85      556.69     64.28 o 
   4  -8   8     4940.95     4649.71    172.65 o 
   5  -8   8        0.35      -51.50     51.50 o 
   6  -8   8      694.03      734.07     72.18 o 
   7  -8   8     2051.85     2099.58    107.00 o 
   8  -8   8      554.21      752.11    119.22 o 
   9  -8   8      193.52      132.38    107.66 o 
  10  -8   8     2428.63     2167.55    196.18 o 
  -8  -7   8     1697.62     1874.07    174.65 o 
  -7  -7   8      120.28      150.72     94.10 o 
  -6  -7   8      724.81      945.01    122.01 o 
  -5  -7   8     2602.70     2921.96    189.00 o 
  -4  -7   8       42.80        0.00     83.74 o 
  -3  -7   8      872.82     1033.53    128.39 o 
  -2  -7   8     4490.40     4583.91    193.79 o 
  -1  -7   8       39.18       33.80     44.44 o 
   0  -7   8     1922.17     2335.38    146.34 o 
   1  -7   8     9777.64    10143.72    669.88 o 
   2  -7   8      316.36      423.41     56.52 o 
   3  -7   8       54.51       -4.66     53.06 o 
   4  -7   8     1149.18     1112.57     79.29 o 
   5  -7   8      474.27      465.13     68.18 o 
   6  -7   8      115.79      133.55     59.21 o 
   7  -7   8     4062.27     3896.48    210.53 o 
   8  -7   8      596.31      761.59    149.13 o 
   9  -7   8        4.52      168.27    129.99 o 
  10  -7   8      328.79      456.16    149.93 o 
  -8  -6   8      772.00      744.05    112.44 o 
  -7  -6   8        2.67       73.37     90.91 o 
  -6  -6   8      266.99      208.94     90.12 o 
  -5  -6   8      251.99      230.47     86.13 o 
  -4  -6   8       20.73      -52.63     86.13 o 
  -3  -6   8    11034.68    13097.79    322.98 o 
  -2  -6   8     1129.74      959.37    110.05 o 
  -1  -6   8     1269.44     1324.41     64.22 o 
   0  -6   8      679.36      685.16     55.87 o 
   1  -6   8       14.23       32.49     47.09 o 
   2  -6   8        0.24      -46.08     46.08 o 
   3  -6   8     6128.15     5904.44    135.96 o 
   4  -6   8      620.95      656.47    119.62 o 
   5  -6   8     7643.18     7406.98    245.62 o 
   6  -6   8      122.79       62.40     58.52 o 
   7  -6   8       38.35        0.07     60.04 o 
   8  -6   8     1052.87      839.38     88.53 o 
   9  -6   8       31.98       89.17     65.68 o 
  10  -6   8      182.37      173.53     86.25 o 
  -9  -5   8      182.66      147.53     86.13 o 
  -8  -5   8      857.89      786.31    115.63 o 
  -7  -5   8      200.84      176.63     62.60 o 
  -6  -5   8     4689.41     4865.77    130.87 o 
  -5  -5   8       74.71       80.55     74.96 o 
  -4  -5   8      723.82      534.31    110.85 o 
  -3  -5   8     3495.92     4146.89    192.99 o 
  -2  -5   8      165.20      162.69     74.96 o 
  -1  -5   8      822.09      761.76     80.94 o 
   0  -5   8     2022.25     1870.04    123.61 o 
   1  -5   8      551.91      501.65     53.74 o 
   2  -5   8      315.50      275.26     53.27 o 
   3  -5   8     3798.95     3237.35     83.38 o 
   4  -5   8     4061.98     4123.77    214.12 o 
   5  -5   8     4705.86     4464.12    133.92 o 
   6  -5   8      547.02      624.78     76.68 o 
   7  -5   8      317.44      347.58     84.13 o 
   8  -5   8        9.32      -35.90     65.69 o 
   9  -5   8      706.68      694.97     93.59 o 
  10  -5   8      866.50      868.61    112.05 o 
 -10  -4   8      463.57      461.74    108.46 o 
  -9  -4   8      181.29      149.13     82.94 o 
  -8  -4   8     1464.56     1563.53     90.25 o 
  -7  -4   8      552.64      638.38    103.27 o 
  -6  -4   8      388.89      498.77     57.38 o 
  -5  -4   8       66.34       80.55     90.12 o 
  -4  -4   8       88.96       63.00     94.90 o 
  -3  -4   8      610.92      555.84     88.52 o 
  -2  -4   8     1687.21     1527.97    123.61 o 
  -1  -4   8     2500.17     1970.24    146.74 o 
   0  -4   8     2460.86     2249.88     78.94 o 
   1  -4   8     9002.51     8245.51    123.21 o 
   2  -4   8     1209.30     1052.33     53.62 o 
   3  -4   8     1102.42     1014.70     67.60 o 
   4  -4   8      753.91      791.17     69.64 o 
   5  -4   8     2057.07     2036.13    107.26 o 
   6  -4   8     1247.07     1379.83     91.62 o 
   7  -4   8     1471.08     1611.27    103.47 o 
   8  -4   8      209.05      202.44    111.65 o 
   9  -4   8       20.29       10.87     71.86 o 
 -10  -3   8     2419.59     2814.30    177.84 o 
  -9  -3   8      189.46      183.52     56.00 o 
  -8  -3   8      773.63      837.62     69.94 o 
  -7  -3   8      131.69       95.09     48.19 o 
  -6  -3   8      592.93      549.52     58.62 o 
  -5  -3   8      511.45      582.96    106.06 o 
  -4  -3   8    11024.80    10702.16    276.73 o 
  -3  -3   8       64.65       93.31     82.94 o 
  -2  -3   8     7652.99     6438.05    203.36 o 
  -1  -3   8      349.34      257.45     29.31 o 
   0  -3   8     1421.08     1253.79     46.28 o 
   1  -3   8     9868.56     9570.46    249.79 o 
   2  -3   8     7093.93     6810.27    123.75 o 
   3  -3   8      808.66      862.80     63.71 o 
   4  -3   8      747.91      797.58     86.13 o 
   5  -3   8      553.87      543.28     67.79 o 
   6  -3   8       10.46        1.35     54.06 o 
   7  -3   8     5402.67     5770.18    166.89 o 
   8  -3   8       97.45      123.81     65.65 o 
   9  -3   8      162.90      151.24     89.72 o 
 -10  -2   8      125.06       54.55     52.72 o 
  -9  -2   8      511.79      435.05     67.39 o 
  -8  -2   8     1082.79     1084.98     75.96 o 
  -7  -2   8     3715.08     3953.03    163.48 o 
  -6  -2   8       98.84       79.43     79.75 o 
  -5  -2   8      748.71      767.17    102.87 o 
  -4  -2   8     3615.63     3315.92    149.93 o 
  -3  -2   8     3299.38     2966.62    141.95 o 
  -2  -2   8     8038.12     6845.04    199.31 o 
  -1  -2   8     2532.92     2710.55     57.12 o 
   0  -2   8      731.10      778.47     41.76 o 
   1  -2   8     3366.66     3325.59     96.49 o 
   2  -2   8    16604.73    17679.08    312.61 o 
   3  -2   8      876.95      877.26     65.69 o 
   4  -2   8     2676.69     2931.31    106.86 o 
   5  -2   8        9.55      -28.00     47.63 o 
   6  -2   8     1065.67     1104.23     84.02 o 
   7  -2   8      569.29      573.79     74.15 o 
   8  -2   8      710.92      820.55     87.11 o 
 -11  -1   8      757.08      793.49    116.43 o 
 -10  -1   8      529.23      517.14     68.98 o 
  -9  -1   8        3.16       27.50     49.42 o 
  -8  -1   8     2077.89     2088.10    112.84 o 
  -7  -1   8     1994.16     1858.45     84.56 o 
  -6  -1   8     3002.74     3055.90    129.59 o 
  -5  -1   8        7.29        7.18     72.57 o 
  -4  -1   8       33.29       47.85     68.58 o 
  -3  -1   8     1408.51     1346.36     60.76 o 
  -2  -1   8     4906.28     4749.15    109.06 o 
  -1  -1   8     2934.76     3050.73     62.95 o 
   0  -1   8     4814.21     4784.71    106.86 o 
   1  -1   8     4147.83     4214.56     94.99 o 
   2  -1   8     1071.54     1102.94     65.13 o 
   3  -1   8     2863.47     3253.28    135.57 o 
   4  -1   8      628.41      653.15     62.02 o 
   5  -1   8      153.36      153.49     53.83 o 
   6  -1   8      782.76      907.23     79.23 o 
   7  -1   8        2.43       42.61     84.53 o 
   8  -1   8      394.12      456.68     78.92 o 
 -11   0   8     3508.48     3794.40    196.98 o 
 -10   0   8       30.28       24.72     72.57 o 
  -9   0   8      551.94      529.89     58.61 o 
  -8   0   8     2764.84     2546.50     94.41 o 
  -7   0   8      256.89      240.21     50.57 o 
  -6   0   8      938.41      891.38     72.17 o 
  -5   0   8     1280.15     1356.54     76.28 o 
  -4   0   8       25.37       11.11     32.61 o 
  -3   0   8     1137.90     1192.97    102.48 o 
  -2   0   8     5956.99     5738.17    228.12 o 
  -1   0   8      492.94      534.15     38.68 o 
   0   0   8     4226.38     4131.02     96.13 o 
   1   0   8      333.63      343.74     46.52 o 
   2   0   8       60.67       71.59     37.50 o 
   3   0   8      537.62      605.79     54.96 o 
   4   0   8       53.81       27.14     44.54 o 
   5   0   8      307.64      370.59     60.52 o 
   6   0   8     2495.85     2690.80    117.52 o 
   7   0   8      187.25      151.72     63.04 o 
 -11   1   8     1403.13     1539.93    139.56 o 
 -10   1   8      127.13       98.09     70.18 o 
  -9   1   8      485.77      545.48     93.31 o 
  -8   1   8      256.17      221.10     51.58 o 
  -7   1   8      680.13      740.77     65.39 o 
  -6   1   8     1131.91     1065.69     69.60 o 
  -5   1   8     3370.97     3138.85    102.25 o 
  -4   1   8     5318.06     5396.41    122.01 o 
  -3   1   8      258.26      240.68     43.84 o 
  -2   1   8     1274.81     1342.42     96.89 o 
  -1   1   8     1039.02     1024.76     85.33 o 
   0   1   8       43.93       22.70     38.33 o 
   1   1   8     1383.08     1397.57     69.06 o 
   2   1   8     4048.39     4370.68    116.72 o 
   3   1   8     1402.77     1333.38     74.15 o 
   4   1   8      521.80      612.59     60.34 o 
   5   1   8     1731.45     1754.62     93.59 o 
   6   1   8       30.19       10.31     55.44 o 
 -11   2   8       43.27       45.46     84.53 o 
 -10   2   8       53.90       11.16     74.96 o 
  -9   2   8     1464.60     1606.92    128.39 o 
  -8   2   8       12.22      -28.71     65.39 o 
  -7   2   8     6284.39     6029.74    205.75 o 
  -6   2   8      503.33      518.16     57.07 o 
  -5   2   8      146.16      126.29     35.88 o 
  -4   2   8     5057.16     4832.91    148.35 o 
  -3   2   8      387.62      518.35    108.06 o 
  -2   2   8      103.15       81.30     61.01 o 
  -1   2   8     5511.91     5700.38    173.05 o 
   0   2   8      155.70      147.53     64.60 o 
   1   2   8      220.84      192.80     44.45 o 
   2   2   8     6726.76     7042.28    194.19 o 
   3   2   8      121.20      100.45     49.85 o 
   4   2   8       24.16       70.33     46.52 o 
   5   2   8        1.82       -6.17     49.02 o 
   6   2   8       90.34        8.37     56.65 o 
 -11   3   8      640.89      560.63    106.06 o 
 -10   3   8      958.04      905.94    113.24 o 
  -9   3   8      780.90      774.35    104.47 o 
  -8   3   8     2455.36     2419.55    148.33 o 
  -7   3   8     1982.67     1849.35    127.60 o 
  -6   3   8      156.33      133.98     60.61 o 
  -5   3   8        4.12        3.42     38.15 o 
  -4   3   8       65.49       44.00     34.36 o 
  -3   3   8      539.82      617.67     50.11 o 
  -2   3   8     3429.78     3530.30     99.52 o 
  -1   3   8     5671.71     5209.13    169.07 o 
   0   3   8       39.20       31.90     59.81 o 
   1   3   8      217.78      203.74     41.16 o 
   2   3   8      729.94      750.20     63.39 o 
   3   3   8       99.74       27.55     55.42 o 
   4   3   8      402.71      376.02     59.21 o 
   5   3   8     1678.90     1584.01     94.45 o 
 -11   4   8     3028.12     3054.34    187.41 o 
 -10   4   8      302.16      334.94     91.71 o 
  -9   4   8      152.28      169.07     82.94 o 
  -8   4   8      114.02      106.06     76.56 o 
  -7   4   8     1349.41     1263.21    113.24 o 
  -6   4   8      597.32      524.61     55.95 o 
  -5   4   8     3635.77     3910.35    112.12 o 
  -4   4   8      110.56      123.53     43.89 o 
  -3   4   8      177.13      179.26     39.88 o 
  -2   4   8     3487.39     3308.92    114.04 o 
  -1   4   8      464.14      575.78     86.13 o 
   0   4   8       16.26       22.33     58.22 o 
   1   4   8      555.18      552.15     45.42 o 
   2   4   8      159.57      207.48     50.75 o 
   3   4   8      201.93      234.87     54.56 o 
 -11   5   8     1406.27     1448.22    145.14 o 
 -10   5   8      698.43      685.03    116.43 o 
  -9   5   8       24.14        3.19     76.56 o 
  -8   5   8      337.16      405.12     90.91 o 
  -7   5   8     1394.72     1393.20    125.20 o 
  -6   5   8      679.30      657.74     64.12 o 
  -5   5   8     4268.91     4687.81    130.59 o 
  -4   5   8       59.11       37.77     44.70 o 
  -3   5   8      118.36      134.57     46.64 o 
  -2   5   8       17.37       24.72     55.82 o 
  -1   5   8      543.64      560.63     86.93 o 
   0   5   8        1.24       23.92     70.18 o 
   1   5   8     2370.92     2359.90    119.89 o 
   2   5   8        1.66        7.15     47.08 o 
 -10   6   8     1142.23     1052.67    132.38 o 
  -9   6   8     1111.38     1088.56    133.98 o 
  -8   6   8       78.74       48.65     80.55 o 
  -7   6   8      735.36      840.54    107.66 o 
  -6   6   8      226.51      270.69     58.64 o 
  -5   6   8      113.42      106.33     48.82 o 
  -4   6   8      227.37      270.56     53.67 o 
  -3   6   8      619.16      699.39     96.49 o 
  -2   6   8      430.32      299.05     74.96 o 
  -1   6   8     1297.81     1308.66    123.61 o 
   0   6   8      307.05      281.51     82.94 o 
   1   6   8      146.59      200.13     44.39 o 
  -9   7   8      674.98      667.49    121.22 o 
  -8   7   8      280.10      268.75     91.71 o 
  -7   7   8      192.07      217.92     62.16 o 
  -6   7   8     1063.42     1229.96     87.65 o 
  -5   7   8        5.94       35.09     64.60 o 
  -4   7   8      339.31      303.04     79.75 o 
  -3   7   8     2716.92     3502.53    210.53 o 
  -2   7   8      180.51      250.41     80.55 o 
  -6   8   8     1894.12     1966.58    150.72 o 
  -5   8   8      563.41      607.68    103.67 o 
   4 -14   9       50.31       74.17     82.94 o 
   5 -14   9      108.48      125.20     86.13 o 
   0 -13   9      242.84      216.91    104.47 o 
   1 -13   9     1923.82     1996.89    157.10 o 
   2 -13   9      478.54      593.32    116.43 o 
   3 -13   9       24.43      -68.58     73.37 o 
   4 -13   9       46.86        7.97     78.15 o 
   5 -13   9     1709.50     1760.83    148.33 o 
   6 -13   9      586.94      457.75     98.89 o 
   7 -13   9      795.95      748.03    122.81 o 
  -2 -12   9     1298.26     1530.36    157.90 o 
  -1 -12   9        0.71       66.99     92.51 o 
   0 -12   9      633.84      594.12    110.85 o 
   1 -12   9      494.69      517.56    105.27 o 
   2 -12   9      873.80      848.52    123.61 o 
   3 -12   9        4.36      -41.02     49.88 o 
   4 -12   9     2275.71     2331.98    107.12 o 
   5 -12   9      714.43      562.22     93.31 o 
   6 -12   9       74.24       15.95     74.17 o 
   7 -12   9     1058.98      951.39    122.01 o 
   8 -12   9       93.60       99.68     99.68 o 
  -3 -11   9     1624.83     1649.98    160.29 o 
  -2 -11   9      307.03      305.43    110.05 o 
  -1 -11   9      184.13      277.52    109.25 o 
   0 -11   9      107.19      132.38     87.72 o 
   1 -11   9     1060.32     1161.13    130.79 o 
   2 -11   9      225.58      287.74     58.44 o 
   3 -11   9      364.46      292.97     60.40 o 
   4 -11   9      583.50      731.42     71.38 o 
   5 -11   9      225.96      215.07     59.25 o 
   6 -11   9       29.22        6.07     56.67 o 
   7 -11   9       26.81      161.89     90.12 o 
   8 -11   9      502.72      426.65    103.67 o 
   9 -11   9       19.40      118.03     92.51 o 
  -5 -10   9        1.71      -17.54     93.31 o 
  -4 -10   9       14.63      129.19     94.10 o 
  -3 -10   9      521.99      677.06    127.60 o 
  -2 -10   9      134.75      179.43     98.09 o 
  -1 -10   9      145.23      131.58     98.09 o 
   0 -10   9     1083.94      973.72    116.43 o 
   1 -10   9      517.47      632.40    110.05 o 
   2 -10   9      128.04       65.35     51.21 o 
   3 -10   9      518.66      499.48     59.08 o 
   4 -10   9      376.22      357.45     57.22 o 
   5 -10   9      144.93       78.10     51.43 o 
   6 -10   9       47.44       54.39     52.05 o 
   7 -10   9      261.23      255.68     64.37 o 
   8 -10   9      167.38      245.62    108.46 o 
   9 -10   9        6.61       43.86    102.08 o 
  -6  -9   9       81.24      128.39    103.67 o 
  -5  -9   9      544.84      618.84    118.03 o 
  -4  -9   9       20.39      -23.13     86.93 o 
  -3  -9   9      507.01      593.32    129.19 o 
  -2  -9   9       61.45       23.92     82.14 o 
  -1  -9   9        9.89      -80.55     82.14 o 
   0  -9   9      582.76      582.16    102.08 o 
   1  -9   9     1616.37     1629.28     81.41 o 
   2  -9   9      118.00       74.35     49.05 o 
   3  -9   9      231.70      198.44     52.23 o 
   4  -9   9      272.12      328.81     57.78 o 
   5  -9   9      156.70      126.86     54.77 o 
   6  -9   9      323.00      345.91     64.91 o 
   7  -9   9     1333.84     1383.44     96.46 o 
   8  -9   9     1631.55     1532.23    100.36 o 
   9  -9   9        0.10      -37.27     86.93 o 
  -7  -8   9       31.97      -28.71     98.89 o 
  -6  -8   9      257.39      232.07     94.10 o 
  -5  -8   9      143.08       97.29     94.10 o 
  -4  -8   9      530.41      846.12    134.77 o 
  -3  -8   9        8.10       79.75     93.31 o 
  -2  -8   9     2441.69     3110.17    181.83 o 
  -1  -8   9      269.62      256.79     90.91 o 
   0  -8   9     1344.93     1283.94    123.61 o 
   1  -8   9      765.98      685.05     59.97 o 
   2  -8   9       19.60       31.51     48.71 o 
   3  -8   9      399.03      355.16     55.53 o 
   4  -8   9     2807.35     2497.23    101.50 o 
   5  -8   9      412.84      434.98     63.72 o 
   6  -8   9      707.84      736.65     80.55 o 
   7  -8   9     4691.24     4752.84    215.72 o 
   8  -8   9      137.25      246.65     68.89 o 
   9  -8   9      588.90      583.75    139.56 o 
  -7  -7   9      475.27      476.89    114.84 o 
  -6  -7   9       29.71       11.96     91.71 o 
  -5  -7   9       10.67       -5.58     71.77 o 
  -4  -7   9       38.19       63.80     83.74 o 
  -3  -7   9     3084.77     3189.12    179.43 o 
  -2  -7   9      973.55     1018.38    126.00 o 
  -1  -7   9     1498.01     1516.80    133.18 o 
   0  -7   9     1529.56     1386.20     70.20 o 
   1  -7   9     1502.84     1371.28     71.28 o 
   2  -7   9      290.33      370.03     58.07 o 
   3  -7   9     2396.54     2272.27     95.48 o 
   4  -7   9     4100.89     3949.90    213.33 o 
   5  -7   9       66.05       50.13     53.48 o 
   6  -7   9     2484.97     2472.87    114.90 o 
   7  -7   9        1.31       26.32    114.04 o 
   8  -7   9      176.65      285.50    121.22 o 
   9  -7   9       24.26       25.52    118.82 o 
  -8  -6   9      639.18      685.83    114.84 o 
  -7  -6   9      135.97       29.51     82.94 o 
  -6  -6   9     2899.51     2829.38    108.03 o 
  -5  -6   9      420.43      437.82    106.06 o 
  -4  -6   9     1781.80     2092.58    156.31 o 
  -3  -6   9     1362.45     1334.98    133.18 o 
  -2  -6   9      188.43      231.27     92.51 o 
  -1  -6   9     2991.08     2647.63    152.32 o 
   0  -6   9     2869.51     2528.31     83.50 o 
   1  -6   9     2434.24     2060.44     83.73 o 
   2  -6   9      764.47      686.28     68.17 o 
   3  -6   9     6094.26     6467.09    216.52 o 
   4  -6   9      109.30       95.48     59.77 o 
   5  -6   9      214.42      223.71     78.95 o 
   6  -6   9        8.06       16.19     59.74 o 
   7  -6   9      299.40      271.53     67.10 o 
   8  -6   9      287.04      376.95    104.07 o 
   9  -6   9      676.16      760.71     93.83 o 
  -9  -5   9      107.66      190.60     98.89 o 
  -8  -5   9      430.52      544.68    116.43 o 
  -7  -5   9     1549.52     1650.18    147.53 o 
  -6  -5   9     1054.44     1201.46     89.72 o 
  -5  -5   9     1979.12     2146.81    157.10 o 
  -4  -5   9      864.87      828.58    110.05 o 
  -3  -5   9      462.92      368.44    103.67 o 
  -2  -5   9     1872.64     2202.64    150.72 o 
  -1  -5   9     1168.33     1129.23    118.82 o 
   0  -5   9     5414.47     4695.43    107.02 o 
   1  -5   9      249.75      272.99     55.29 o 
   2  -5   9     1160.54     1035.44     54.78 o 
   3  -5   9       18.67       23.62     45.87 o 
   4  -5   9      181.82      105.71     56.06 o 
   5  -5   9        2.03      -11.85     51.88 o 
   6  -5   9     1059.13     1032.25     85.40 o 
   7  -5   9      231.21      221.01     69.08 o 
   8  -5   9        2.83      -54.92     67.24 o 
   9  -5   9       71.39       80.72     72.17 o 
  -9  -4   9        5.06       22.33     82.94 o 
  -8  -4   9      454.12      501.13     66.30 o 
  -7  -4   9       86.23      149.08     50.41 o 
  -6  -4   9      124.35      126.98     50.29 o 
  -5  -4   9     1568.35     1449.82    132.38 o 
  -4  -4   9     1602.90     1575.02    133.98 o 
  -3  -4   9       43.57      -14.35     91.71 o 
  -2  -4   9       48.61       93.31     78.95 o 
  -1  -4   9      500.52      488.50     53.70 o 
   0  -4   9      234.31      215.97     35.08 o 
   1  -4   9      101.92       88.25     36.78 o 
   2  -4   9     2771.66     2536.28    176.62 o 
   3  -4   9      408.58      400.77     57.63 o 
   4  -4   9      726.81      737.40     71.88 o 
   5  -4   9      482.05      444.24     69.86 o 
   6  -4   9       54.52       23.51     60.89 o 
   7  -4   9     1171.27     1180.64     96.41 o 
   8  -4   9      458.42      500.31     82.93 o 
   9  -4   9     1593.58     1527.19    121.51 o 
 -10  -3   9       65.76      112.44     81.34 o 
  -9  -3   9       54.40       -2.76     55.76 o 
  -8  -3   9      207.43      192.48     55.31 o 
  -7  -3   9     1251.34     1117.74     78.40 o 
  -6  -3   9       59.54       74.73     75.36 o 
  -5  -3   9        3.96        5.58     76.56 o 
  -4  -3   9      597.75      559.83    105.27 o 
  -3  -3   9       11.74       75.76     92.51 o 
  -2  -3   9        0.75       18.34     81.34 o 
  -1  -3   9     3079.92     2558.37     60.73 o 
   0  -3   9      704.26      656.46     40.95 o 
   1  -3   9     1187.61     1178.84     52.59 o 
   2  -3   9     3685.38     3582.31    163.48 o 
   3  -3   9      105.08      125.79     49.44 o 
   4  -3   9      130.96      129.85     51.59 o 
   5  -3   9     1002.54     1051.71     94.10 o 
   6  -3   9     2416.98     2567.31    117.23 o 
   7  -3   9      484.57      494.48     73.59 o 
   8  -3   9     1981.44     2012.78    121.80 o 
 -10  -2   9      106.90       89.92     56.26 o 
  -9  -2   9      489.70      554.85     65.35 o 
  -8  -2   9      436.57      445.41     58.41 o 
  -7  -2   9       64.51       76.78     45.72 o 
  -6  -2   9       67.25      101.04     44.40 o 
  -5  -2   9       37.71       -3.99     86.13 o 
  -4  -2   9     2807.74     2740.93    156.31 o 
  -3  -2   9      281.32      401.93     91.71 o 
  -2  -2   9      302.31      329.36     92.51 o 
  -1  -2   9     4120.24     3941.68     90.29 o 
   0  -2   9       98.68       67.92     34.22 o 
   1  -2   9     1872.99     1884.28     74.11 o 
   2  -2   9      396.44      485.58     56.11 o 
   3  -2   9      678.82      806.69     65.11 o 
   4  -2   9      371.00      404.29     61.73 o 
   5  -2   9     4812.67     5228.54    150.56 o 
   6  -2   9      127.31      127.40     57.13 o 
   7  -2   9       64.31       92.24     56.62 o 
   8  -2   9      321.68      340.22     78.94 o 
 -10  -1   9        9.11      -30.30     72.57 o 
  -9  -1   9       41.84       33.88     49.28 o 
  -8  -1   9       13.10       15.44     45.46 o 
  -7  -1   9      399.01      403.10     59.01 o 
  -6  -1   9       16.24       27.20     44.81 o 
  -5  -1   9     7560.73     6772.99    214.52 o 
  -4  -1   9     2691.21     2165.95    136.37 o 
  -3  -1   9      145.83      175.45     86.13 o 
  -2  -1   9     4699.05     5010.62     78.26 o 
  -1  -1   9       30.50       40.79     30.65 o 
   0  -1   9        3.76      -25.31     37.36 o 
   1  -1   9       93.00      122.09     42.57 o 
   2  -1   9     4013.34     4397.85    114.18 o 
   3  -1   9       11.27       18.86     42.81 o 
   4  -1   9     1420.43     1547.00     88.53 o 
   5  -1   9      718.14      791.19     74.38 o 
   6  -1   9      306.87      350.46     69.06 o 
   7  -1   9       31.58       44.33     63.91 o 
 -11   0   9      623.45      593.32    107.66 o 
 -10   0   9        5.75       22.33     75.76 o 
  -9   0   9      134.51      112.44     72.57 o 
  -8   0   9     1693.06     1720.51     89.78 o 
  -7   0   9      403.04      396.67     56.42 o 
  -6   0   9     1614.50     1591.37     85.96 o 
  -5   0   9     6637.44     6676.99    147.89 o 
  -4   0   9        1.10      -25.52     78.15 o 
  -3   0   9      139.04      179.43     89.32 o 
  -2   0   9      349.36      303.64     34.92 o 
  -1   0   9      880.25      984.24     50.99 o 
   0   0   9      157.28      195.85     41.16 o 
   1   0   9     4671.72     4993.95    116.44 o 
   2   0   9       10.88       38.68     40.60 o 
   3   0   9       37.56       18.06     43.97 o 
   4   0   9      296.64      289.42     52.16 o 
   5   0   9      579.87      601.34     71.33 o 
   6   0   9       76.88      -10.76     49.71 o 
 -11   1   9       73.27       67.79     81.34 o 
 -10   1   9      114.11       45.46     74.96 o 
  -9   1   9     1596.46     1599.74    129.19 o 
  -8   1   9     1422.07     1133.22    108.46 o 
  -7   1   9      353.79      327.26     52.44 o 
  -6   1   9      891.91      896.37     68.80 o 
  -5   1   9        2.74      -41.16     41.16 o 
  -4   1   9       15.52       43.06     72.57 o 
  -3   1   9      136.70       98.57     43.79 o 
  -2   1   9      869.95      897.53     65.20 o 
  -1   1   9     1038.91     1076.65     59.18 o 
   0   1   9      798.96      843.08     57.80 o 
   1   1   9        7.84       20.35     37.99 o 
   2   1   9      846.45      896.17     65.13 o 
   3   1   9       58.59       42.57     43.70 o 
   4   1   9      350.64      371.90     59.77 o 
   5   1   9       46.97       20.51     49.34 o 
 -11   2   9        0.35      -73.37     75.76 o 
 -10   2   9        0.54       11.96     75.76 o 
  -9   2   9     1167.18     1187.45    121.22 o 
  -8   2   9        4.41       43.06     70.98 o 
  -7   2   9       54.62      -25.52     59.81 o 
  -6   2   9      734.26      800.67     98.89 o 
  -5   2   9       10.68       11.76     44.64 o 
  -4   2   9      494.99      493.01     43.73 o 
  -3   2   9      587.64      545.68     57.67 o 
  -2   2   9      760.52      904.44     70.58 o 
  -1   2   9      712.18      854.10     86.93 o 
   0   2   9       29.67       31.54     39.99 o 
   1   2   9      676.92      679.11     59.39 o 
   2   2   9       99.56       98.83     49.05 o 
   3   2   9       21.28       26.00     41.44 o 
   4   2   9        0.60      -13.57     43.68 o 
   5   2   9     1193.65     1237.22     91.06 o 
 -11   3   9      202.54      174.65     98.09 o 
 -10   3   9        0.76       13.56     72.57 o 
  -9   3   9      229.88      231.27     86.13 o 
  -8   3   9      235.83      243.23     83.74 o 
  -7   3   9      292.97      250.41     78.15 o 
  -6   3   9      686.12      772.76     95.70 o 
  -5   3   9      791.60      946.61    102.08 o 
  -4   3   9      239.37      372.87     57.42 o 
  -3   3   9     1381.26     1517.60     64.87 o 
  -2   3   9     1395.21     1319.04    133.58 o 
  -1   3   9       59.14       32.70     64.60 o 
   0   3   9     2254.08     2355.33     91.07 o 
   1   3   9      161.76      159.61     55.42 o 
   2   3   9      273.48      247.73     55.25 o 
   3   3   9       61.70       44.40     48.49 o 
 -10   4   9      697.34      742.45    117.23 o 
  -9   4   9      135.43       66.19     74.96 o 
  -8   4   9      798.39      807.85    110.05 o 
  -7   4   9      412.92      523.15     92.51 o 
  -6   4   9      969.65      884.40    104.47 o 
  -5   4   9     1468.85     1615.59     79.93 o 
  -4   4   9      497.33      641.30     98.09 o 
  -3   4   9     2058.27     2076.70    182.62 o 
  -2   4   9      120.89      179.50     50.10 o 
  -1   4   9      277.94      349.30     77.36 o 
   0   4   9       19.02       92.51     69.38 o 
   1   4   9     1014.96     1099.36     77.20 o 
   2   4   9      335.28      360.79     56.38 o 
 -10   5   9      847.08      982.49    133.98 o 
  -9   5   9      778.35      789.50    112.44 o 
  -8   5   9      122.77      161.09     76.56 o 
  -7   5   9      423.24      452.97     95.70 o 
  -6   5   9     1384.75     1373.26    126.00 o 
  -5   5   9       53.68      114.04     47.89 o 
  -4   5   9      733.01      826.75     70.48 o 
  -3   5   9        2.78      -36.81     41.67 o 
  -2   5   9      168.28      106.86     71.77 o 
  -1   5   9        5.08       37.48     66.99 o 
   1   5   9      249.01      285.94     59.21 o 
  -9   6   9      364.49      374.02    108.46 o 
  -8   6   9      176.09      132.38     90.91 o 
  -7   6   9     1073.75     1233.70    133.18 o 
  -6   6   9       68.94       10.37     73.37 o 
  -5   6   9        5.35      -27.26     50.24 o 
  -4   6   9      210.50      249.61     93.31 o 
  -3   6   9      903.30      928.27    103.67 o 
  -2   6   9       52.51       21.53     75.76 o 
  -1   6   9      461.61      496.03     98.09 o 
  -6   7   9      591.74      462.54    101.28 o 
  -5   7   9      161.37      137.96     81.34 o 
   0 -13  10       75.66       43.86     82.94 o 
   1 -13  10      126.37      109.25    100.48 o 
   2 -13  10       43.32      198.57    104.47 o 
   3 -13  10      142.78      275.13    100.48 o 
   4 -13  10     2376.80     2118.10    151.52 o 
   5 -13  10      625.41      472.11     98.09 o 
   6 -13  10        7.03       49.44     87.72 o 
  -2 -12  10      117.82       68.58    103.67 o 
  -1 -12  10      218.22      302.24    109.25 o 
   0 -12  10       19.74       21.53     80.55 o 
   1 -12  10     1371.58     1533.55    149.13 o 
   2 -12  10        9.66       84.53     82.14 o 
   3 -12  10      641.53      764.78    114.84 o 
   4 -12  10     3034.35     2677.29    149.53 o 
   5 -12  10      212.51      237.66     67.39 o 
   6 -12  10       13.31       64.60     78.15 o 
   7 -12  10      464.83      340.52    103.67 o 
   8 -12  10        1.76      -23.13     90.91 o 
  -3 -11  10        7.17       37.48     95.70 o 
  -2 -11  10       15.00      -63.80     88.52 o 
  -1 -11  10      181.27      198.57     94.10 o 
   0 -11  10     3346.93     3543.99    200.17 o 
   1 -11  10     3197.77     3407.63    193.79 o 
   2 -11  10      140.17      184.22     91.71 o 
   3 -11  10      805.07      750.44     68.58 o 
   4 -11  10      175.38      179.24     56.62 o 
   5 -11  10      574.27      541.96     66.43 o 
   6 -11  10     2292.67     2078.60    104.84 o 
   7 -11  10     2530.49     1882.85    153.12 o 
   8 -11  10       46.63       83.74     91.71 o 
  -4 -10  10      311.75      279.92    119.62 o 
  -3 -10  10     1194.94     1149.96    137.17 o 
  -2 -10  10        3.36      -64.60     86.13 o 
  -1 -10  10      225.26      268.75     95.70 o 
   0 -10  10     2470.61     2784.80    177.04 o 
   1 -10  10      247.99      301.45     95.70 o 
   2 -10  10      389.02      354.08     94.10 o 
   3 -10  10     1492.72     1458.22     86.27 o 
   4 -10  10      126.80      153.03     57.22 o 
   5 -10  10      202.92      151.44     56.38 o 
   6 -10  10     4473.33     4065.16    136.68 o 
   7 -10  10      296.77      262.51     69.88 o 
   8 -10  10      146.45       78.65     71.84 o 
   9 -10  10        0.41       79.75    121.22 o 
  -6  -9  10      358.16      464.93    122.01 o 
  -5  -9  10      181.83      294.27    118.03 o 
  -4  -9  10      241.50      157.90     99.68 o 
  -3  -9  10      991.43     1148.37    136.37 o 
  -2  -9  10       74.33        0.00     82.94 o 
  -1  -9  10        1.93        0.80     76.56 o 
   0  -9  10      229.38      309.42     92.51 o 
   1  -9  10      543.45      548.67    100.48 o 
   2  -9  10       25.32       12.14     46.09 o 
   3  -9  10     3604.17     3374.49    113.54 o 
   4  -9  10      445.95      347.01     59.01 o 
   5  -9  10      215.90      233.62     64.28 o 
   6  -9  10      203.94      102.45     63.15 o 
   7  -9  10      180.69      174.44     65.35 o 
   8  -9  10      126.04      104.84     71.47 o 
   9  -9  10      931.26     1063.16    112.40 o 
  -6  -8  10      270.17      138.76    103.67 o 
  -5  -8  10        4.48      -67.79     78.15 o 
  -4  -8  10      167.23      129.19     94.10 o 
  -3  -8  10       30.37       41.47     86.13 o 
  -2  -8  10        1.29      -29.51     80.55 o 
  -1  -8  10     1255.88     1179.47    126.80 o 
   0  -8  10     1293.18     1072.61    116.43 o 
   1  -8  10     1624.13     1332.59    114.04 o 
   2  -8  10     1076.93      926.13     68.01 o 
   3  -8  10      268.33      219.63     57.80 o 
   4  -8  10      627.94      617.99     70.73 o 
   5  -8  10     1443.40     1550.66    133.18 o 
   6  -8  10     1796.55     1985.16    110.49 o 
   7  -8  10      465.68      568.26    102.87 o 
   8  -8  10      465.00      461.47     79.52 o 
   9  -8  10      117.65      110.85    114.84 o 
  -7  -7  10       81.79      153.12    105.27 o 
  -6  -7  10        5.07       23.92     92.51 o 
  -5  -7  10        0.99       31.10     93.31 o 
  -4  -7  10     1935.39     2001.67    159.50 o 
  -3  -7  10        0.77       31.90     85.33 o 
  -2  -7  10        6.17       67.79     92.51 o 
  -1  -7  10     3423.68     3445.11    178.64 o 
   0  -7  10      602.36      501.61     87.72 o 
   1  -7  10     1027.21      868.52     65.14 o 
   2  -7  10     1362.92     1248.97     79.61 o 
   3  -7  10      441.29      383.36     65.86 o 
   4  -7  10       69.95       72.02     54.49 o 
   5  -7  10     4487.57     4334.28    144.08 o 
   6  -7  10       47.17      121.98     68.53 o 
   7  -7  10     1289.32     1286.33    153.12 o 
   8  -7  10       48.55       47.05    108.46 o 
   9  -7  10      455.11      421.87    144.34 o 
  -8  -6  10       85.32      236.85    118.82 o 
  -7  -6  10      833.45      959.37    142.75 o 
  -6  -6  10       14.82       69.38     95.70 o 
  -5  -6  10     2439.69     3119.74    198.57 o 
  -4  -6  10     1707.65     1579.81    137.17 o 
  -3  -6  10      211.77      279.12     91.71 o 
  -2  -6  10        2.11      -23.92     78.15 o 
  -1  -6  10       78.00       63.80     86.93 o 
   0  -6  10      429.33      386.78     84.53 o 
   1  -6  10     6194.03     5043.40    119.59 o 
   2  -6  10     4537.07     3997.90    119.61 o 
   3  -6  10      907.84      835.40     73.59 o 
   4  -6  10      197.36      245.03     62.64 o 
   5  -6  10      484.18      499.58     57.32 o 
   6  -6  10      893.82      888.38    123.21 o 
   7  -6  10      490.51      420.63     81.18 o 
   8  -6  10     1937.62     1851.33    120.17 o 
  -9  -5  10       24.50       14.35     98.09 o 
  -8  -5  10     3020.58     3270.49    126.42 o 
  -7  -5  10      219.30      268.88    110.05 o 
  -6  -5  10       29.20       24.72     94.90 o 
  -5  -5  10     1409.64     1442.64    141.15 o 
  -4  -5  10        4.88       18.34     85.33 o 
  -3  -5  10      331.23      225.69     94.10 o 
  -2  -5  10     3784.55     3537.62    182.62 o 
  -1  -5  10     1293.81     1243.27    131.58 o 
   0  -5  10       37.48      -11.96     80.55 o 
   1  -5  10     8645.83     8108.71    394.35 o 
   2  -5  10       10.72       41.29     41.79 o 
   3  -5  10      901.08      897.72     58.33 o 
   4  -5  10      118.46      103.12     56.38 o 
   5  -5  10      573.08      651.53    129.59 o 
   6  -5  10        7.40      -12.29    104.87 o 
   7  -5  10     1354.72     1438.77    108.62 o 
   8  -5  10      280.98      281.21     84.23 o 
  -9  -4  10      384.36      480.78     72.79 o 
  -8  -4  10     1876.64     2179.57    109.21 o 
  -7  -4  10      125.68       85.59     51.29 o 
  -6  -4  10       72.03      106.06     98.89 o 
  -5  -4  10      934.34      913.11    121.22 o 
  -4  -4  10       22.66       27.11     86.93 o 
  -3  -4  10      732.74      713.74    104.47 o 
  -2  -4  10    13518.29    13363.35    323.78 o 
  -1  -4  10      906.61      707.36    102.08 o 
   0  -4  10       19.24        4.02     36.80 o 
   1  -4  10      766.77      692.39     49.08 o 
   2  -4  10       20.32       50.21     38.88 o 
   3  -4  10      213.17      224.76     56.62 o 
   4  -4  10     1621.32     1680.98     99.29 o 
   5  -4  10      113.57      115.62     59.49 o 
   6  -4  10      790.93      908.07     87.92 o 
   7  -4  10      302.40      343.26     76.79 o 
   8  -4  10      262.89      233.69     81.06 o 
  -9  -3  10      215.42      226.18     63.24 o 
  -8  -3  10        3.23      -11.22     47.06 o 
  -7  -3  10      204.59      264.45     58.63 o 
  -6  -3  10     1305.23     1234.50    132.38 o 
  -5  -3  10      780.36      834.16    110.05 o 
  -4  -3  10      316.41      334.14     99.68 o 
  -3  -3  10     3453.49     3309.54    177.04 o 
  -2  -3  10      542.85      493.64     91.71 o 
  -1  -3  10      455.86      496.03    102.08 o 
   0  -3  10      208.70      203.78     38.07 o 
   1  -3  10      541.50      613.34     47.36 o 
   2  -3  10     1674.01     1787.06     78.94 o 
   3  -3  10      230.57      216.57     53.23 o 
   4  -3  10      549.36      641.74     67.60 o 
   5  -3  10     3028.17     3213.92    121.51 o 
   6  -3  10      375.83      395.92     72.17 o 
   7  -3  10       94.72       79.51     60.27 o 
 -10  -2  10        1.79       66.12     61.19 o 
  -9  -2  10      335.04      413.07     66.87 o 
  -8  -2  10        1.21      -25.17     51.10 o 
  -7  -2  10      405.78      393.34     61.48 o 
  -6  -2  10      651.35      641.19     68.01 o 
  -5  -2  10      234.24      326.97     86.93 o 
  -4  -2  10     1193.43     1145.18    118.82 o 
  -3  -2  10       30.85       43.06     81.34 o 
  -2  -2  10      123.83       59.81     89.32 o 
  -1  -2  10      762.13      781.69     46.49 o 
   0  -2  10     1343.90     1344.39     57.74 o 
   1  -2  10      203.72      179.98     41.63 o 
   2  -2  10     4767.43     4993.14    125.47 o 
   3  -2  10       95.05       76.55     49.61 o 
   4  -2  10      523.55      553.12     65.69 o 
   5  -2  10      419.49      411.22     67.10 o 
   6  -2  10      462.99      559.29     75.84 o 
   7  -2  10       17.74      -33.78     61.59 o 
 -10  -1  10      113.08       75.76     78.95 o 
  -9  -1  10      675.50      796.69     78.34 o 
  -8  -1  10     1351.46     1336.71     83.66 o 
  -7  -1  10      425.33      439.68     62.41 o 
  -6  -1  10       12.57       -2.54     46.66 o 
  -5  -1  10      624.89      628.41    102.87 o 
  -4  -1  10       42.09       19.94     78.95 o 
  -3  -1  10      500.64      513.58     98.09 o 
  -2  -1  10     2340.52     2213.00    155.51 o 
  -1  -1  10     1653.66     1859.94     61.89 o 
   0  -1  10       34.69        6.85     31.85 o 
   1  -1  10     3344.80     3635.80    161.89 o 
   2  -1  10     2674.93     2830.46    177.44 o 
   3  -1  10     1511.28     1427.17     83.74 o 
   4  -1  10       17.89       25.36     49.05 o 
   5  -1  10      522.35      518.82     72.17 o 
   6  -1  10      537.96      565.81     79.98 o 
 -10   0  10       93.68      132.38     78.15 o 
  -9   0  10      301.42      317.40     85.33 o 
  -8   0  10      837.04      921.89    102.87 o 
  -7   0  10     1218.08     1065.23     73.51 o 
  -6   0  10       81.58       90.81     55.28 o 
  -5   0  10      649.75      685.83     98.89 o 
  -4   0  10     1429.75     1183.46    110.85 o 
  -3   0  10       13.07       35.89     80.55 o 
  -2   0  10     4468.40     4583.91    208.14 o 
  -1   0  10      381.77      469.53     41.04 o 
   0   0  10     1833.98     1904.56     82.94 o 
   1   0  10       21.65       56.64     42.01 o 
   2   0  10      925.73     1003.53     69.90 o 
   3   0  10     2109.80     2131.49    107.26 o 
   4   0  10     2387.66     2540.10    115.03 o 
   5   0  10        0.64      -28.16     53.82 o 
 -10   1  10      837.21      795.88    118.82 o 
  -9   1  10      281.60      246.42     77.36 o 
  -8   1  10       54.86       33.49     69.38 o 
  -7   1  10     1286.30     1285.54    118.82 o 
  -6   1  10     1337.39     1227.89     78.03 o 
  -5   1  10     1520.78     1374.38     88.12 o 
  -4   1  10      240.74      238.45     87.72 o 
  -3   1  10     1084.14     1219.34    124.41 o 
  -2   1  10      625.69      675.76     47.27 o 
  -1   1  10     1690.98     1802.50     95.72 o 
   0   1  10      136.78      200.37     45.37 o 
   1   1  10     1158.65     1211.41     72.98 o 
   2   1  10     1714.48     2092.82     93.59 o 
   3   1  10       18.25       39.41     41.72 o 
   4   1  10      609.47      656.03     71.56 o 
 -10   2  10     1346.88     1262.41    133.98 o 
  -9   2  10      590.31      566.21    100.48 o 
  -8   2  10       76.44       25.52     68.58 o 
  -7   2  10       35.29      126.00     70.18 o 
  -6   2  10     1785.41     1877.26    134.77 o 
  -5   2  10      288.52      246.42     74.96 o 
  -4   2  10      662.31      701.11     70.38 o 
  -3   2  10      559.96      608.63     83.74 o 
  -2   2  10        4.07       -4.08     49.52 o 
  -1   2  10      514.09      655.97     58.35 o 
   0   2  10     1786.42     1909.29     85.71 o 
   1   2  10       93.05       68.63     47.08 o 
   2   2  10      127.20      132.35     50.64 o 
   3   2  10        1.65      -31.71     45.39 o 
 -10   3  10       27.88       65.39     83.74 o 
  -9   3  10      170.55      146.74     85.33 o 
  -8   3  10        2.38        3.99     69.38 o 
  -7   3  10      283.53      327.76     80.55 o 
  -6   3  10      449.29      440.21     88.52 o 
  -5   3  10      844.78      755.21     99.68 o 
  -4   3  10       22.46       -1.59     62.20 o 
  -3   3  10     2487.03     2869.23    104.90 o 
  -2   3  10      471.53      552.80     51.95 o 
  -1   3  10      174.84      259.22     38.47 o 
   0   3  10       11.27       48.91     41.42 o 
   1   3  10        5.65        9.01     45.27 o 
   2   3  10       86.08       41.11     51.03 o 
  -9   4  10       70.49       64.60     85.33 o 
  -8   4  10      107.23      101.28     81.34 o 
  -7   4  10     1222.81     1117.27    122.01 o 
  -6   4  10     1120.31     1287.13    121.22 o 
  -5   4  10      196.04      207.34     72.57 o 
  -4   4  10      559.84      523.94     90.12 o 
  -3   4  10      149.08      188.17     46.96 o 
  -2   4  10       12.10      -59.01     59.01 o 
  -1   4  10     1351.04     1382.03    119.62 o 
   0   4  10     1117.57     1301.76     84.50 o 
   1   4  10       62.96      -11.42     48.65 o 
  -8   5  10      138.54      166.67     89.32 o 
  -7   5  10     2391.72     2580.64    171.46 o 
  -6   5  10       86.88      167.47     80.55 o 
  -5   5  10       12.63      -32.70     68.58 o 
  -4   5  10      101.00      155.77     52.22 o 
  -3   5  10       45.33       10.37     71.77 o 
  -2   5  10       16.19      -21.53     70.98 o 
  -1   5  10     3605.89     4135.72    203.36 o 
  -6   6  10        0.18      -22.33     78.95 o 
   1 -13  11      608.83      736.07    128.39 o 
   2 -13  11      987.57      850.11    131.58 o 
   3 -13  11       21.95      -23.92     91.71 o 
  -1 -12  11     1230.40     1225.72    143.55 o 
   0 -12  11      677.40      679.45    132.38 o 
   1 -12  11      843.61      854.10    129.19 o 
   2 -12  11      241.47      305.43     98.09 o 
   3 -12  11      316.82      230.47     95.70 o 
   4 -12  11      149.55       92.51     78.95 o 
   5 -12  11      932.91      782.77     75.81 o 
   6 -12  11     1423.37     1018.38    120.42 o 
   7 -12  11     1658.82     1424.30    137.96 o 
  -3 -11  11      918.18      789.50    128.39 o 
  -2 -11  11       54.69      173.05     99.68 o 
  -1 -11  11        6.17       31.90     88.52 o 
   0 -11  11      511.61      443.40    102.08 o 
   1 -11  11     1728.77     1665.93    144.34 o 
   2 -11  11     1375.89     1280.75    128.39 o 
   3 -11  11     1008.72      791.10    110.05 o 
   4 -11  11      110.48       90.64     54.72 o 
   5 -11  11      113.67      121.44     59.08 o 
   6 -11  11     3684.53     3286.09    130.54 o 
   7 -11  11     1398.70     1180.94     92.20 o 
  -4 -10  11      119.38       82.94     81.34 o 
  -3 -10  11     1527.81     1368.47    149.93 o 
  -2 -10  11     1399.94     1378.84    156.31 o 
  -1 -10  11      295.91      171.46     91.71 o 
   0 -10  11       62.09       47.85     88.52 o 
   1 -10  11     2008.61     1983.33    147.53 o 
   3 -10  11     3401.15     3028.82    175.45 o 
   4 -10  11       49.84       26.49     54.80 o 
   5 -10  11      124.31      109.40     54.40 o 
   6 -10  11      895.70      809.36     84.19 o 
   7 -10  11     1087.13     1086.83     96.14 o 
   8 -10  11        1.01       44.48     73.45 o 
  -5  -9  11      451.76      558.23    126.00 o 
  -4  -9  11       65.50      102.87    104.47 o 
  -3  -9  11     1206.03     1356.51    153.12 o 
  -2  -9  11     2532.84     2281.59    157.90 o 
  -1  -9  11     1006.55      901.95    126.00 o 
   0  -9  11      631.05      452.17    101.28 o 
   1  -9  11      501.90      623.63    106.06 o 
   2  -9  11      898.30      911.52    116.43 o 
   3  -9  11     2249.05     2204.49     97.76 o 
   4  -9  11     1107.52      910.24     77.10 o 
   5  -9  11      777.32      733.62     79.36 o 
   6  -9  11      424.40      375.34     74.02 o 
   7  -9  11     1331.01     1339.23    138.76 o 
   8  -9  11     1209.22     1311.93    157.90 o 
  -6  -8  11     1834.19     1985.72    182.62 o 
  -5  -8  11      389.72      601.30    130.79 o 
  -4  -8  11      679.80      829.38    139.56 o 
  -3  -8  11      930.06     1067.82    133.18 o 
  -2  -8  11      224.88      229.67     98.89 o 
  -1  -8  11     1521.36     1585.39    144.34 o 
   0  -8  11      206.51      232.07     92.51 o 
   1  -8  11       49.53      -20.73     83.74 o 
   2  -8  11       52.13       20.73     83.74 o 
   3  -8  11     1351.94     1196.85     80.71 o 
   4  -8  11      363.55      292.53     64.34 o 
   5  -8  11     4373.86     4250.83    148.58 o 
   6  -8  11        2.70       31.77     60.27 o 
   7  -8  11      468.29      474.07    130.39 o 
   8  -8  11      204.72      275.45     86.62 o 
  -7  -7  11       80.59      183.42    115.63 o 
  -6  -7  11     1977.18     2156.38    180.23 o 
  -5  -7  11      271.04      250.41    102.08 o 
  -4  -7  11     1587.32     1751.26    161.89 o 
  -3  -7  11      248.47      250.41     98.89 o 
  -2  -7  11      100.95      114.84     78.95 o 
  -1  -7  11       15.46      101.28     83.74 o 
   0  -7  11      360.68      322.18     88.52 o 
   1  -7  11      420.78      320.59     87.72 o 
   2  -7  11     2299.33     1940.27    147.53 o 
   3  -7  11     1094.40     1089.37     81.31 o 
   4  -7  11        6.99        1.47     61.05 o 
   5  -7  11      527.03      671.66    104.47 o 
   6  -7  11      207.64      225.78     72.42 o 
   7  -7  11      382.69      425.79     84.55 o 
   8  -7  11     1598.00     1615.69    182.62 o 
  -8  -6  11     1649.16     1831.81    173.85 o 
  -7  -6  11      100.94      174.76     62.78 o 
  -6  -6  11      264.13      276.73    104.47 o 
  -5  -6  11      224.89      152.32    106.06 o 
  -4  -6  11      268.12      289.48    101.28 o 
  -3  -6  11      315.76      233.66    102.87 o 
  -2  -6  11     4653.56     4159.65    197.77 o 
  -1  -6  11      740.64      813.43    117.23 o 
   0  -6  11      704.38      656.32    101.28 o 
   1  -6  11     6160.24     5686.02    227.28 o 
   2  -6  11      268.42      276.02     62.47 o 
   3  -6  11      510.27      456.78     70.24 o 
   4  -6  11      734.03      617.16     59.07 o 
   5  -6  11      637.92      599.04     61.70 o 
   6  -6  11       52.43        2.64     64.52 o 
   7  -6  11     3150.95     3118.41    147.18 o 
   8  -6  11     1364.40     1450.48    117.55 o 
  -8  -5  11     1449.59     1664.41    107.68 o 
  -7  -5  11      143.69      171.42     61.88 o 
  -6  -5  11       16.62      107.66     99.68 o 
  -5  -5  11     1248.09     1432.27    145.94 o 
  -4  -5  11      969.76      838.95    124.41 o 
  -3  -5  11      388.53      416.28    101.28 o 
  -2  -5  11     8894.02     7289.75    243.23 o 
  -1  -5  11        4.33       31.90     78.15 o 
   0  -5  11       59.16       97.29     83.74 o 
   1  -5  11        4.78      -80.55     80.55 o 
   2  -5  11      213.63      172.81     48.93 o 
   3  -5  11      526.26      478.08     68.32 o 
   4  -5  11     6095.96     6244.89    144.51 o 
   5  -5  11       28.94       -0.81     58.76 o 
   6  -5  11        0.92       10.47     64.58 o 
   7  -5  11     1722.35     1782.35    229.67 o 
  -9  -4  11        0.70      -43.72     58.81 o 
  -8  -4  11        0.79      -49.50     51.55 o 
  -7  -4  11      698.37      795.81     76.94 o 
  -6  -4  11     2129.34     2257.66    166.67 o 
  -5  -4  11     3294.52     3353.40    192.99 o 
  -4  -4  11       84.83       49.44     75.76 o 
  -3  -4  11      898.56      795.09    111.65 o 
  -2  -4  11     1287.61     1265.60    126.80 o 
  -1  -4  11        8.41      -35.89     73.37 o 
   0  -4  11     3202.83     2919.57    179.43 o 
   1  -4  11     1565.49     1555.12     65.93 o 
   2  -4  11      889.61      810.70     56.11 o 
   3  -4  11     2885.55     2734.70    162.93 o 
   4  -4  11     3305.77     3546.67    130.79 o 
   5  -4  11      139.54      144.08     65.95 o 
   6  -4  11      134.44      166.33     68.73 o 
   7  -4  11       77.21      -58.16     65.97 o 
  -9  -3  11     1922.96     2247.29    116.84 o 
  -8  -3  11       81.60      112.60     59.44 o 
  -7  -3  11      119.56      188.81     63.47 o 
  -6  -3  11     3982.77     4660.46    220.90 o 
  -5  -3  11      738.00      850.91    120.42 o 
  -4  -3  11       36.74       12.76     82.14 o 
  -3  -3  11      205.28      322.98    100.48 o 
  -2  -3  11        0.91      -10.37     78.95 o 
  -1  -3  11      889.98      819.01    114.04 o 
   0  -3  11     6594.11     6341.55    252.00 o 
   1  -3  11      128.02      134.33     37.86 o 
   2  -3  11      581.21      575.30     54.96 o 
   3  -3  11      477.96      493.82     62.31 o 
   4  -3  11       23.82       65.79     54.41 o 
   5  -3  11       28.13       66.78     58.07 o 
   6  -3  11     1307.73     1210.69     96.61 o 
  -9  -2  11     1974.64     2023.69    107.91 o 
  -8  -2  11       64.81       56.99     53.82 o 
  -7  -2  11        0.92       -8.13     52.34 o 
  -6  -2  11      121.50      121.16     53.64 o 
  -5  -2  11      835.24      911.52    113.24 o 
  -4  -2  11       63.85       31.10     74.96 o 
  -3  -2  11     2969.03     2485.74    154.71 o 
  -2  -2  11     1200.52     1319.03    130.79 o 
  -1  -2  11       12.39       17.54     85.33 o 
   0  -2  11     1346.73     1491.33     63.51 o 
   1  -2  11       11.73      -24.25     37.07 o 
   2  -2  11      355.06      425.19     61.18 o 
   3  -2  11     1313.92     1510.21     88.81 o 
   4  -2  11      381.96      504.99     68.79 o 
   5  -2  11      784.00      826.38     81.74 o 
   6  -2  11     1035.30     1153.00     97.54 o 
  -9  -1  11      335.44      318.19     92.51 o 
  -8  -1  11        3.45       13.27     56.52 o 
  -7  -1  11     1623.89     1511.04     88.83 o 
  -6  -1  11       78.38      150.39     51.91 o 
  -5  -1  11      898.80      863.67    114.84 o 
  -4  -1  11      937.20      824.59    110.85 o 
  -3  -1  11      529.30      519.96    100.48 o 
  -2  -1  11     1387.52     1232.90    135.57 o 
  -1  -1  11      298.50      281.51     86.13 o 
   0  -1  11      290.16      319.30     43.95 o 
   1  -1  11      164.23      242.83     50.71 o 
   2  -1  11     1095.81     1187.27     94.90 o 
   3  -1  11     1261.12     1544.31     89.64 o 
   4  -1  11     3457.81     3813.46    136.41 o 
   5  -1  11      103.66      134.76    104.47 o 
  -9   0  11      178.31      148.33     78.95 o 
  -8   0  11       53.37       57.42     63.80 o 
  -7   0  11     1858.95     1757.64    129.99 o 
  -6   0  11      553.48      543.28     69.86 o 
  -5   0  11     2004.45     1710.59    135.57 o 
  -4   0  11        7.87       -3.19     75.76 o 
  -3   0  11      647.42      534.31    109.25 o 
  -2   0  11      103.50      143.55     87.72 o 
  -1   0  11     2921.69     3403.64    200.17 o 
   0   0  11       45.38       76.88     48.20 o 
   1   0  11     1968.23     2179.67     92.46 o 
   2   0  11      580.08      569.76     62.59 o 
   3   0  11      126.38      116.11     53.56 o 
   4   0  11     1417.75     1682.48    103.74 o 
  -9   1  11      830.08      882.81    117.23 o 
  -8   1  11       59.46       51.04     61.41 o 
  -7   1  11        6.78      -66.99     66.99 o 
  -6   1  11      446.36      507.20     83.74 o 
  -5   1  11     2336.80     2293.58    206.15 o 
  -4   1  11     3561.93     3335.06    180.23 o 
  -3   1  11      591.91      590.93    112.44 o 
  -2   1  11      422.39      507.99    101.28 o 
  -1   1  11     1267.16     1362.38     66.66 o 
   0   1  11     1370.93     1404.48     76.67 o 
   1   1  11     1155.17     1230.78     76.93 o 
   2   1  11       99.72      126.82     55.03 o 
   3   1  11        0.30       36.27     52.16 o 
  -9   2  11      312.80      258.38     86.93 o 
  -8   2  11     1226.07     1145.98    118.03 o 
  -7   2  11      327.88      326.97     78.95 o 
  -6   2  11       47.90       50.24     70.18 o 
  -5   2  11     4743.57     4372.58    185.02 o 
  -4   2  11      595.06      622.03     92.51 o 
  -3   2  11     1322.61     1394.92     91.83 o 
  -2   2  11       52.74       14.35     86.13 o 
  -1   2  11        2.36       25.99     38.03 o 
   0   2  11        6.72        3.75     43.14 o 
   1   2  11     1640.87     1728.13     92.76 o 
   2   2  11      368.55      343.27     61.75 o 
  -9   3  11      153.18      105.27     82.14 o 
  -8   3  11     2825.26     2525.61    165.08 o 
  -7   3  11      100.12       33.49     75.76 o 
  -6   3  11      177.24      166.67     75.76 o 
  -5   3  11      903.99      966.54    114.04 o 
  -4   3  11      220.16      246.42     78.95 o 
  -3   3  11      154.32      215.32     76.56 o 
  -2   3  11      704.03      799.87    100.48 o 
  -1   3  11      949.84     1073.06     74.64 o 
   0   3  11      315.13      375.87     61.34 o 
   1   3  11     1478.84     1595.75     96.97 o 
  -8   4  11      460.92      464.93    106.86 o 
  -7   4  11      551.57      643.57    108.46 o 
  -6   4  11      182.29      236.85     87.72 o 
  -5   4  11      216.67      286.29     82.14 o 
  -4   4  11      464.05      434.63     93.31 o 
  -2   4  11      104.69      167.47     84.53 o 
  -1   4  11     2742.34     3195.90    122.37 o 
   0 -12  12      175.32       67.79    102.87 o 
   1 -12  12      262.78      226.48    107.66 o 
   2 -12  12     1264.78     1183.46    134.77 o 
   3 -12  12      461.47      473.70    103.67 o 
   4 -12  12       93.19       19.94     84.53 o 
   5 -12  12       84.93      197.77    103.67 o 
  -2 -11  12      392.05      426.65    118.03 o 
  -1 -11  12       31.30       70.98    102.87 o 
   0 -11  12      537.71      434.63    110.85 o 
   1 -11  12     1852.04     2067.86    173.05 o 
   2 -11  12        1.47      -13.56     81.34 o 
   3 -11  12      806.52      785.52    118.03 o 
   4 -11  12      121.13      124.41     90.91 o 
   5 -11  12      660.43      647.55    114.84 o 
   6 -11  12      108.26      111.30     62.16 o 
  -4 -10  12        0.36       73.37    120.42 o 
  -3 -10  12      188.34      279.92    120.42 o 
  -2 -10  12     1254.76     1263.21    149.13 o 
  -1 -10  12      296.59      220.10     92.51 o 
   0 -10  12      256.74      271.14    103.67 o 
   1 -10  12       39.47       19.94     88.52 o 
   2 -10  12      318.99      243.23     97.29 o 
   3 -10  12      877.91      755.21    117.23 o 
   4 -10  12     1930.37     1795.12    141.95 o 
   5 -10  12       65.94       11.57     57.48 o 
   6 -10  12        7.08       80.17     78.95 o 
   7 -10  12      295.28      274.45     79.79 o 
  -5  -9  12      810.06      996.85    153.91 o 
  -4  -9  12       83.06      251.21    111.65 o 
  -3  -9  12      264.75      290.28    107.66 o 
  -2  -9  12      142.89      196.98     96.49 o 
  -1  -9  12      398.49      362.85    109.25 o 
   0  -9  12      921.25      896.37    134.77 o 
   1  -9  12     1548.75     1720.96    157.10 o 
   2  -9  12      109.68       23.92     77.36 o 
   3  -9  12     1024.46      784.72    116.43 o 
   4  -9  12     1410.26     1046.29    124.41 o 
   5  -9  12      705.72      720.00     80.34 o 
   6  -9  12       38.94       45.88     68.01 o 
   7  -9  12      259.88      274.61     82.43 o 
  -6  -8  12     1665.30     1759.24    177.04 o 
  -5  -8  12        0.88       15.95    106.06 o 
  -4  -8  12      460.23      584.55    120.42 o 
  -3  -8  12       63.60      -42.27     93.31 o 
  -2  -8  12        6.27       -6.38     85.33 o 
  -1  -8  12        4.22       23.13     86.93 o 
   0  -8  12     3273.66     3185.93    193.79 o 
   1  -8  12      200.25       66.99     86.13 o 
   2  -8  12      303.94      280.71     85.33 o 
   3  -8  12      515.75      527.13    108.46 o 
   4  -8  12       55.11       53.83     64.17 o 
   5  -8  12      219.37      147.81     87.32 o 
   6  -8  12      199.53      187.99     72.95 o 
   7  -8  12      246.57      274.74     92.51 o 
  -6  -7  12       25.25       75.76     98.89 o 
  -5  -7  12       93.88       84.53     98.09 o 
  -4  -7  12     1129.03     1263.21    152.32 o 
  -3  -7  12     1243.48     1255.23    144.34 o 
  -2  -7  12     1146.73      925.87    124.41 o 
  -1  -7  12      181.89      121.22     94.10 o 
   0  -7  12      560.92      488.06    102.87 o 
   1  -7  12      720.10      758.40    112.44 o 
   2  -7  12      212.92      185.81     85.33 o 
   3  -7  12      269.51      278.32     96.49 o 
   4  -7  12      170.41      206.68     69.49 o 
   5  -7  12       39.44      -26.73     79.35 o 
   6  -7  12      749.16      778.40     96.38 o 
   7  -7  12      943.24     1016.85    108.68 o 
  -7  -6  12      279.74      313.36     72.12 o 
  -6  -6  12      171.30      137.96    111.65 o 
  -5  -6  12      692.65      871.64    137.17 o 
  -4  -6  12     1690.61     1760.83    151.52 o 
  -3  -6  12      129.97      -45.46     88.52 o 
  -2  -6  12     2446.27     2583.83    173.85 o 
  -1  -6  12        8.31      -43.06     91.71 o 
   0  -6  12      151.24        7.97     77.36 o 
   1  -6  12       43.77       38.28     75.76 o 
   2  -6  12      190.15      208.94     91.71 o 
   3  -6  12        7.06       45.60     44.67 o 
   4  -6  12     2265.77     2098.95     87.47 o 
   5  -6  12      114.72      125.08     56.12 o 
   6  -6  12       99.50       96.52     60.67 o 
   7  -6  12      639.80      494.79     94.66 o 
  -8  -5  12       41.14       32.25     56.06 o 
  -7  -5  12     1026.03     1131.47     89.90 o 
  -6  -5  12     1056.84     1076.60    144.34 o 
  -5  -5  12     1210.44     1227.32    140.36 o 
  -4  -5  12      236.85      200.17    103.67 o 
  -3  -5  12      769.71      634.79    113.24 o 
  -2  -5  12        6.00        2.39     84.53 o 
  -1  -5  12      596.06      550.26    110.85 o 
   0  -5  12      479.11      515.97    113.24 o 
   1  -5  12     2331.04     2145.22    162.69 o 
   2  -5  12      159.26       58.22     97.29 o 
   3  -5  12     1025.85     1008.47     85.63 o 
   4  -5  12      404.86      434.08     59.55 o 
   5  -5  12        5.87       48.29     61.09 o 
   6  -5  12       13.67       -5.02     69.44 o 
  -8  -4  12        0.93      -29.02     57.48 o 
  -7  -4  12        0.55       41.39     58.85 o 
  -6  -4  12     1787.33     1713.78    149.93 o 
  -5  -4  12     1228.47     1517.60    149.13 o 
  -4  -4  12     1328.45     1535.94    150.72 o 
  -3  -4  12      810.51      695.40    101.28 o 
  -2  -4  12       20.37       15.15     70.18 o 
  -1  -4  12      242.22      240.84     97.29 o 
   0  -4  12     4387.59     3953.90    211.33 o 
   1  -4  12      784.47      883.61    131.58 o 
   2  -4  12      522.00      496.06     54.47 o 
   3  -4  12      190.24      170.52     50.41 o 
   4  -4  12       75.97       74.78     60.33 o 
   5  -4  12      300.51      323.94     76.41 o 
   6  -4  12     1645.93     1735.55    118.09 o 
  -8  -3  12      105.78      126.52     59.91 o 
  -7  -3  12      209.52      170.99     58.25 o 
  -6  -3  12      324.20      377.21    110.85 o 
  -5  -3  12     1314.06     1222.53    130.79 o 
  -4  -3  12       47.40       76.56     84.53 o 
  -3  -3  12     3760.66     3707.48    203.36 o 
  -2  -3  12       84.39       78.15     84.53 o 
  -1  -3  12      689.34      655.53    115.63 o 
   0  -3  12     1631.67     1519.20    145.14 o 
   1  -3  12      919.02      886.00    128.39 o 
   2  -3  12      247.26      231.87     46.70 o 
   3  -3  12     1092.84     1262.09     84.29 o 
   4  -3  12       15.10      -25.98     54.13 o 
   5  -3  12        1.02      -57.18     57.18 o 
  -9  -2  12      762.89      757.60    102.87 o 
  -8  -2  12      710.70      791.40     83.35 o 
  -7  -2  12      363.15      390.60     71.76 o 
  -6  -2  12       45.90       29.51     85.33 o 
  -5  -2  12      228.24      228.88     94.90 o 
  -4  -2  12     1242.69     1252.84    133.18 o 
  -3  -2  12      893.81      929.06    122.01 o 
  -2  -2  12      220.39      278.32     97.29 o 
  -1  -2  12       13.00       55.82     94.90 o 
   0  -2  12       61.82       45.46     90.12 o 
   1  -2  12      511.96      455.36    118.03 o 
   2  -2  12      496.79      573.35     65.41 o 
   3  -2  12      788.08      911.25     80.85 o 
   4  -2  12      571.32      686.37     78.65 o 
   5  -2  12       10.57      -15.56     59.47 o 
  -9  -1  12      914.18      941.82    119.62 o 
  -8  -1  12       60.87       51.84     75.76 o 
  -7  -1  12     1675.00     1720.65     98.56 o 
  -6  -1  12       48.91       49.59     48.25 o 
  -5  -1  12        3.10      -68.58     76.56 o 
  -4  -1  12        1.79        5.58     75.76 o 
  -3  -1  12      213.11      172.26     87.72 o 
  -2  -1  12      546.12      402.73    110.85 o 
  -1  -1  12     1753.29     1824.63    167.47 o 
   0  -1  12        3.27       66.19     97.29 o 
   1  -1  12      259.36      291.60     48.75 o 
   2  -1  12      428.31      357.03     59.74 o 
   3  -1  12      310.85      364.43     66.59 o 
   4  -1  12      115.24      118.28     64.82 o 
  -9   0  12      308.43      362.06     90.91 o 
  -8   0  12      100.80       73.37     74.96 o 
  -7   0  12      108.44       45.46     72.57 o 
  -6   0  12      188.09      150.72     75.76 o 
  -5   0  12      144.05      140.59     80.94 o 
  -4   0  12     1514.71     1482.51    137.96 o 
  -3   0  12      556.59      569.40    116.43 o 
  -2   0  12       40.42       77.36     90.12 o 
  -1   0  12      463.40      761.59    132.38 o 
   0   0  12      131.12      225.69    103.67 o 
   1   0  12      217.32      279.30     55.49 o 
   2   0  12      791.36      987.77     81.45 o 
   3   0  12       14.07      -24.32     51.88 o 
  -8   1  12      636.16      609.27     99.68 o 
  -7   1  12      167.85      114.84     73.37 o 
  -6   1  12      366.74      336.54     89.32 o 
  -5   1  12     2260.65     2314.28    146.74 o 
  -4   1  12      370.47      397.70     68.32 o 
  -3   1  12      306.21      289.48    102.08 o 
  -2   1  12      162.49      226.48     98.09 o 
  -1   1  12      622.57      640.38    130.79 o 
   0   1  12        9.68      149.93    101.28 o 
   1   1  12     2021.94     2413.15    103.75 o 
   2   1  12     1033.75     1193.98    118.82 o 
  -8   2  12     2682.16     2715.41    177.84 o 
  -7   2  12        1.51       31.90     72.57 o 
  -6   2  12       12.82       14.35     77.36 o 
  -5   2  12      270.80      323.78     88.52 o 
  -4   2  12      141.09      135.57     82.94 o 
  -3   2  12       33.30       40.67     66.99 o 
  -2   2  12     2642.85     2786.39    198.57 o 
  -1   2  12       20.74      113.24    101.28 o 
  -7   3  12        1.68      -57.42     78.15 o 
  -6   3  12      183.57      151.52     83.74 o 
  -5   3  12     1413.23     1445.83    139.56 o 
  -4   3  12       64.75       39.08     73.37 o 
  -3   3  12      690.22      741.66    103.67 o 
   1 -12  13      569.11      580.56    130.79 o 
   2 -12  13       70.69       53.43     96.49 o 
   3 -12  13      330.51      227.28    102.08 o 
  -1 -11  13       21.75      -81.34     81.34 o 
   0 -11  13      182.46       85.33     97.29 o 
   1 -11  13        3.96      -74.96     82.94 o 
   2 -11  13        1.73       29.51     84.53 o 
   3 -11  13      127.77       95.70     97.29 o 
   4 -11  13      463.90      346.11    106.06 o 
   5 -11  13      181.72      287.89    100.48 o 
  -3 -10  13       66.92       73.37    102.08 o 
  -2 -10  13       98.99      127.60     97.29 o 
  -1 -10  13       51.24      247.22    102.87 o 
   0 -10  13      112.82      148.33     94.10 o 
   1 -10  13      834.84      763.19    116.43 o 
   2 -10  13        6.34      -75.76     88.52 o 
   3 -10  13      357.39      333.35     95.70 o 
   4 -10  13      207.35      113.24     90.91 o 
   5 -10  13        0.07      -19.14     87.72 o 
  -4  -9  13       53.79       45.46    109.25 o 
  -3  -9  13      391.86      396.35    111.65 o 
  -2  -9  13      489.61      429.84    117.23 o 
  -1  -9  13       31.73      -35.89     85.33 o 
   0  -9  13     1494.11     1580.60    154.71 o 
   1  -9  13      198.87      176.24     90.12 o 
   2  -9  13      220.13      214.52     98.89 o 
   3  -9  13       13.22      -43.06     71.77 o 
   4  -9  13      576.14      537.50    108.46 o 
   5  -9  13        0.97       76.56     94.90 o 
   6  -9  13      532.42      583.25    120.82 o 
  -5  -8  13      154.75      205.75    130.79 o 
  -4  -8  13      202.02      226.48    118.03 o 
  -3  -8  13     2187.40     2374.89    189.00 o 
  -2  -8  13      123.19        0.00     94.10 o 
  -1  -8  13      574.89      661.91    118.03 o 
   0  -8  13      234.65      190.60     91.71 o 
   1  -8  13       10.99       35.89     83.74 o 
   2  -8  13        8.62       13.56     78.95 o 
   3  -8  13      978.90      900.35    122.81 o 
   4  -8  13      640.22      616.45    123.61 o 
   5  -8  13       11.63      -23.92    102.08 o 
   6  -8  13      405.36      420.92     89.08 o 
  -6  -7  13     1348.36     1609.31    172.26 o 
  -5  -7  13       77.15      133.98    112.44 o 
  -4  -7  13     1309.67     1574.22    163.48 o 
  -3  -7  13      302.78      231.27    100.48 o 
  -2  -7  13      105.26       79.75     90.91 o 
  -1  -7  13      285.56      263.97     97.29 o 
   0  -7  13     1396.04     1284.74    137.17 o 
   1  -7  13       50.56       54.23     87.72 o 
   2  -7  13      117.41      128.39     94.90 o 
   3  -7  13     1209.30     1232.90    142.75 o 
   4  -7  13        1.29      -51.04     84.53 o 
   5  -7  13      283.20      269.84     81.71 o 
   6  -7  13      318.81      303.10     88.25 o 
  -6  -6  13      387.69      437.82    126.80 o 
  -5  -6  13      122.46      146.74    114.84 o 
  -4  -6  13      202.75      270.35    112.44 o 
  -3  -6  13       36.74       71.77     99.68 o 
  -2  -6  13      359.57      226.48     98.89 o 
  -1  -6  13     1379.19     1071.81    137.96 o 
   0  -6  13       43.58      -47.05     82.94 o 
   1  -6  13      125.35       61.41     84.53 o 
   2  -6  13      137.00      132.38    102.87 o 
   3  -6  13       45.18      -52.63     94.90 o 
   4  -6  13      474.54      686.63    141.95 o 
   5  -6  13      124.71      149.66     58.93 o 
  -7  -5  13       20.77       77.00     63.44 o 
  -6  -5  13       18.59      143.55    110.85 o 
  -5  -5  13        5.76       16.75     82.14 o 
  -4  -5  13      740.41      795.09    126.80 o 
  -3  -5  13       22.71      -47.05     90.91 o 
  -2  -5  13       48.04       19.94     90.91 o 
  -1  -5  13        8.65       21.53     80.55 o 
   0  -5  13      835.91      831.77    127.60 o 
   1  -5  13       66.75      102.87    101.28 o 
   2  -5  13     1305.48     1393.20    156.31 o 
   3  -5  13        5.10       69.38    106.06 o 
   4  -5  13      399.89      371.87     62.13 o 
   5  -5  13      395.52      422.35     69.93 o 
  -7  -4  13      375.59      484.82     78.06 o 
  -6  -4  13        6.72        0.00     96.49 o 
  -5  -4  13      481.47      479.28    113.24 o 
  -4  -4  13       25.65       34.29     87.72 o 
  -3  -4  13      363.29      305.43     94.10 o 
  -2  -4  13       28.73      122.81     88.52 o 
  -1  -4  13     2505.98     2317.47    171.46 o 
   0  -4  13       72.15      171.46     92.51 o 
   1  -4  13      171.39      131.58     99.68 o 
   2  -4  13     1360.71     1441.84    170.66 o 
   3  -4  13      643.72      693.81    129.99 o 
   4  -4  13      137.68      153.73     59.50 o 
  -7  -3  13        3.90       15.72     63.00 o 
  -6  -3  13        2.31      -70.18     86.13 o 
  -5  -3  13        5.56      -39.08     82.14 o 
  -4  -3  13      847.29      907.53    126.00 o 
  -3  -3  13        1.67       -7.18     80.55 o 
  -2  -3  13     1485.29     1640.41    156.31 o 
  -1  -3  13      469.14      630.81    117.23 o 
   0  -3  13      168.49      146.74    107.66 o 
   1  -3  13       35.51       87.72     91.71 o 
   2  -3  13      154.71      218.51    119.62 o 
   3  -3  13      189.19      197.77    106.06 o 
   4  -3  13      551.11      607.77     81.48 o 
  -8  -2  13        6.02      -24.72     66.99 o 
  -7  -2  13      278.94      285.25     68.79 o 
  -6  -2  13      222.18      264.82    134.77 o 
  -5  -2  13     2225.09     2366.12    169.07 o 
  -4  -2  13      224.35      179.43     92.51 o 
  -3  -2  13      313.10      315.80     98.89 o 
  -2  -2  13     1003.06     1126.84    142.75 o 
  -1  -2  13      124.08      161.09    105.27 o 
   0  -2  13      567.11      518.36    126.80 o 
   1  -2  13      878.56     1000.84    147.53 o 
   2  -2  13      515.86      590.13    127.60 o 
   3  -2  13       21.81      -54.70     54.70 o 
  -8  -1  13      505.70      500.02     98.89 o 
  -7  -1  13       75.75       78.95     76.56 o 
  -6  -1  13      969.73     1009.61    129.99 o 
  -5  -1  13      753.81      885.20    124.41 o 
  -4  -1  13       28.65      -19.14     79.75 o 
  -3  -1  13      284.62      169.07     92.51 o 
  -2  -1  13       79.30      -17.54     85.33 o 
  -1  -1  13      376.39      520.75    121.22 o 
   0  -1  13      533.45      584.55    130.79 o 
   1  -1  13      864.38      882.81    150.72 o 
  -7   0  13        0.49       -9.57     67.79 o 
  -6   0  13      231.59      372.42     99.68 o 
  -5   0  13      151.29      245.62     87.72 o 
  -4   0  13       44.02       -1.59     81.34 o 
  -3   0  13      412.86      532.72    120.42 o 
  -2   0  13       41.36       90.91    103.67 o 
  -1   0  13      194.17      239.24    105.27 o 
   0   0  13      363.73      396.35    132.38 o 
   1   0  13      108.01      290.28    123.61 o 
  -7   1  13       20.70       20.73     82.14 o 
  -6   1  13      495.70      560.63    102.08 o 
  -5   1  13       15.32       52.63     81.34 o 
  -4   1  13       15.91        8.77     74.17 o 
  -3   1  13      582.60      726.50    130.79 o 
  -2   1  13     1051.48     1264.00    153.91 o 
  -1   1  13      165.49      123.61    113.24 o 
  -5   2  13     1083.03     1187.45    130.79 o 
  -4   2  13       16.78        4.78     78.15 o 
  -3   2  13      379.70      446.59     95.70 o 
   1 -11  14       14.55      -12.76     90.12 o 
   2 -11  14       10.27      -28.71     93.31 o 
  -1 -10  14      190.95      118.82    120.42 o 
   0 -10  14       16.40       27.91     82.94 o 
   1 -10  14        1.99      -94.90     94.90 o 
   2 -10  14      480.13      457.75    106.86 o 
   3 -10  14       15.42       31.90     97.29 o 
   4 -10  14      630.39      630.81    123.61 o 
  -3  -9  14       36.62      -11.96    111.65 o 
  -2  -9  14      186.13      265.56    127.60 o 
  -1  -9  14      312.15      288.69    113.24 o 
   0  -9  14      320.28      304.64    105.27 o 
   1  -9  14        3.29      126.00     90.91 o 
   2  -9  14      530.24      298.26    105.27 o 
   3  -9  14      626.44      546.27    110.05 o 
   4  -9  14      928.29      917.10    139.56 o 
  -4  -8  14       48.68       65.39     98.89 o 
  -3  -8  14        3.97      -11.96     91.71 o 
  -2  -8  14      878.68      956.97    144.34 o 
  -1  -8  14       46.74       15.15     90.12 o 
   0  -8  14     1282.81     1118.07    146.74 o 
   1  -8  14       45.61       66.19    100.48 o 
   2  -8  14      398.57      222.50    107.66 o 
   3  -8  14      513.72      516.77    125.20 o 
   4  -8  14      862.37      790.30    133.18 o 
  -5  -7  14     1602.81     1929.90    189.80 o 
  -4  -7  14        0.67       22.33    102.08 o 
  -3  -7  14      416.78      362.85    114.04 o 
  -2  -7  14      494.85      483.27    110.85 o 
  -1  -7  14      601.67      509.59    114.04 o 
   0  -7  14     1318.83     1519.20    163.48 o 
   1  -7  14     1175.89     1039.91    137.17 o 
   2  -7  14      213.85      174.65    104.47 o 
   3  -7  14       39.27      -14.35    102.87 o 
   4  -7  14     1544.44     1831.81    188.20 o 
  -5  -6  14      850.16      858.09    133.18 o 
  -4  -6  14     1129.53     1207.38    156.31 o 
  -3  -6  14      385.76      448.18    129.99 o 
  -2  -6  14      327.58      370.03    109.25 o 
  -1  -6  14       39.50       -0.80     82.94 o 
   0  -6  14      192.18      246.42     94.90 o 
   1  -6  14     1490.86     1493.68    162.69 o 
   2  -6  14     1075.15      935.44    141.95 o 
   3  -6  14       37.69       11.16     94.90 o 
   4  -6  14      425.12      535.11    127.60 o 
  -6  -5  14      146.87      161.89    100.48 o 
  -5  -5  14       74.51       82.94    104.47 o 
  -4  -5  14      437.08      475.30    115.63 o 
  -3  -5  14     1404.66     1480.12    157.10 o 
  -2  -5  14      432.86      315.80    114.84 o 
  -1  -5  14     1586.36     1472.15    155.51 o 
   0  -5  14      571.67      590.13    119.62 o 
   1  -5  14      128.73       56.62    102.87 o 
   2  -5  14     1184.82     1398.78    169.86 o 
   3  -5  14        0.42      -79.75    104.47 o 
  -6  -4  14      220.80      165.88    110.85 o 
  -5  -4  14       15.27       66.99     97.29 o 
  -4  -4  14       26.64      -29.51     86.13 o 
  -3  -4  14     1050.68     1078.19    142.75 o 
  -2  -4  14      525.89      487.26    110.05 o 
  -1  -4  14      891.26      986.48    143.55 o 
   0  -4  14       22.82       -7.97     90.91 o 
   1  -4  14       17.03       98.89    106.86 o 
   2  -4  14        3.44       -4.78    103.67 o 
   3  -4  14      183.40      145.94    121.22 o 
  -6  -3  14        8.72      -75.76    102.08 o 
  -5  -3  14     1603.96     1566.25    159.50 o 
  -4  -3  14      148.78      134.77    101.28 o 
  -3  -3  14       58.87       63.00     85.33 o 
  -2  -3  14      107.77      276.73    102.08 o 
  -1  -3  14      124.39      133.18    102.08 o 
   0  -3  14        3.78      -14.35     99.68 o 
   1  -3  14     1780.43     1852.54    197.77 o 
   2  -3  14      321.73      314.21    128.39 o 
  -6  -2  14      258.07      354.55     74.53 o 
  -5  -2  14     1243.46     1411.54    154.71 o 
  -4  -2  14      614.28      662.70    126.80 o 
  -3  -2  14        0.05       29.51     87.72 o 
  -2  -2  14      657.51      627.62    126.00 o 
  -1  -2  14       55.65      117.23    102.87 o 
   0  -2  14      583.35      636.39    139.56 o 
   1  -2  14     3137.69     3839.86    266.36 o 
  -6  -1  14       29.81       -7.18     65.39 o 
  -5  -1  14      157.74      144.34    101.28 o 
  -4  -1  14      896.21      881.21    130.79 o 
  -3  -1  14     1738.41     1964.99    174.65 o 
  -2  -1  14      762.33      858.09    139.56 o 
  -1  -1  14       12.18      102.87    107.66 o 
   0  -1  14      862.60     1018.38    158.70 o 
  -5   0  14      184.00      192.99     86.93 o 
  -3   0  14     2005.53     1904.38    178.64 o 
  -2   0  14       62.08      -10.37    100.48 o 
   0  -9  15      218.64      185.81    102.08 o 
   1  -9  15      105.50       16.75     94.10 o 
  -2  -8  15      504.13      505.60    121.22 o 
  -1  -8  15       43.72       43.06    104.47 o 
   0  -8  15      234.50      213.72    114.04 o 
   1  -8  15      779.70      799.87    145.14 o 
   2  -8  15      100.82      -66.99     98.89 o 
  -3  -7  15      344.92      500.02    132.38 o 
  -2  -7  15      328.36      365.25    127.60 o 
  -1  -7  15        1.26      -19.94     94.10 o 
   0  -7  15      630.62      491.25    127.60 o 
   1  -7  15     2587.51     2244.90    182.62 o 
   2  -7  15      292.90      338.13    126.00 o 
  -4  -6  15      183.27      227.28    124.41 o 
  -3  -6  15     2534.01     2560.70    200.17 o 
  -2  -6  15      806.56      876.43    144.34 o 
  -1  -6  15      283.15      268.75    108.46 o 
   0  -6  15      838.26      846.12    132.38 o 
   1  -6  15      256.75      279.92    122.81 o 
   2  -6  15      319.71      334.94    123.61 o 
  -4  -5  15      242.11      114.04    110.85 o 
  -3  -5  15     2221.70     2224.17    194.58 o 
  -2  -5  15        0.68      -23.92    104.47 o 
  -1  -5  15      382.98      354.88    116.43 o 
   0  -5  15       65.69       78.95    106.86 o 
   1  -5  15        1.50      -23.92     94.90 o 
  -4  -4  15       99.96      151.52    108.46 o 
  -3  -4  15      139.85      212.13    108.46 o 
  -2  -4  15       51.32       -1.59     94.10 o 
  -1  -4  15      562.45      604.49    129.99 o 
   0  -4  15      680.10      778.34    157.90 o 
  -4  -3  15      472.03      618.84    136.37 o 
  -3  -3  15       18.83       15.15     90.91 o 
  -2  -3  15      441.02      342.12    110.85 o 
  -1  -3  15      862.23      889.99    150.72 o 
                                                 
